# Supplementary material for: Thermal indices for assessing the impact of outdoor thermal environments on human health: a systematic review of epidemiological studies
Source: Int J Biometeorol. 2025 Jun 2;69(8):1843–66. doi: 10.1007/s00484-025-02948-x (PMC12287235; doi:10.1007/s00484-025-02948-x)
Supplement: Supplementary file 2 — Supplementary file2 (XLSX 213 KB) [file 484_2025_2948_MOESM2_ESM.xlsx]

## Sheet: Article information
	International Journal of Biometeorology
	Thermal indices for assessing the impact of outdoor thermal environments on human health: a systematic review of epidemiological studies
	Katerina Pantavoua,b, Adrien Fillonc, Lunzheng Lic, Zacharias Maniadisc,d and Georgios K. Nikolopoulosa
	aMedical School, University of Cyprus, 1678, Nicosia, Cyprus
	bInstitute for Environmental Research and Sustainable Development, National Observatory of Athens, 15236 Athens, Greece
	cDepartment of Economics, University of Cyprus, 1678, Nicosia, Cyprus
	dEconomics Department, University of Southampton, SO17 1BJ, Southampton, United Kingdom
	Correspondence to: Katerina Pantavou, kpantav@noa.gr
	List of Tables
	Table S1: Characteristics from 310 articles (1143 associations) investigating the associations between thermal indices and healrh outcomes
	Table S2: Quality assessment of the articles included in the systematic review

## Sheet: TableS1
Table S1: Characteristics from 310 articles (1143 associations) investigating the associations between thermal indices and healrh outcomes
aa	Doi	Author	Year	Journal	Continent	Country	City	Climate zone	Climate	Thermal conditions	Months examined	Starting year	Ending year	Extreme/Non-extreme thermal conditions	Source of meteorological data	Thermal index	Measure of indices values	Short/Long term measure of indices	Source of health data	General health outcome	Health outcome (ICD-11)	Health outcome	Statistic measure for associations	Statistic method for associations	Participants characteristics	Main conclusion for heat-related health outcomes	Main conclusion for cold-related health outcomes	Lagged expodure	Main conclusion for heat-related health outcomes- Lagged exposure	Main conclusion for cold-related health outcomes- Lagged exposure	Elderly populations	Main conclusion for heat-related health outcomes among elderly populations	Main conclusion for cold-related health outcomes among elderly populations	Quality score
1	10.1253/jcj.33.1299	Ohno	1969	Jpn Circ J	Asia	Japan	Nagoya	Temperate	Cfa	All	All	1965	1965	Non-extreme	Surface station	AT	Central	Daily	Statistical service	Mortality	08 Diseases of the nervous system	Cerebral hemorragia	Descriptive assessment	Descriptive	General population	Decreased risk	Increased risk	No			No			11
2	10.1253/jcj.34.69	Ohno	1969	Jpn Circ J	Asia	Japan	Nagoya	Temperate	Cfa	All	All	1965	1965	Non-extreme	Surface station	AT	Central	Daily	Statistical service	Mortality	08 Diseases of the nervous system	All cerebrovascular diseases	Descriptive assessment	Descriptive	General population	Decreased risk	Increased risk	No			No			11
3	10.1016/0895-4356(88)90125-4	Gill	1988	J Clinical Epidemiol	Europe	United Kingdom	West Midlands Region	Temperate	Cfb	All	All	1981	1983	Non-extreme	Surface station	WCT	Central	Weekly	Hospital admissions	Morbidity	08 Diseases of the nervous system	All cerebrovascular diseases	Correlation estimates	Linear regression	General population		Increased risk	No			No			12
4	10.1177/140349489101900104	Ohlson	1991	Scand J Soc Med	Europe	Sweden	Orebro	Continental	Dfb	Cool	October to April	1984	1987	Non-extreme		WCT		Daily	Hospital admissions	Morbidity	11 Diseases of the circulatory system	Acute myocardial infarction	Effect estimate	Family of Poisson models	Adults		Increased risk	Yes			No			11
5	10.1007/s004840050082	Smoyer	1998	Int J Biometeorol	North America	USA	St. Louis	Temperate	Cfa	Warm	June to August	1980	1980	Extreme		AT	Extremes	Daily	Statistical service	Mortality	All causes	All causes	Correlation estimates	Family of Poisson models	Elderly	Increased risk		Yes			No			10
6	10.1007/s004840050082	Smoyer	1998	Int J Biometeorol	North America	USA	St. Louis	Temperate	Cfa	Warm	June to August	1995	1995	Extreme		AT	Extremes	Daily	Statistical service	Mortality	All causes	All causes	Correlation estimates	Family of Poisson models	Elderly	Increased risk		Yes			No			10
7	10.2105/AJPH.89.7.1090	Porter	1999	Am J Public Health	North America	USA	Chicago	Continental	Dfa	Warm	June to August	1995	1995	Extreme	Airport stations	AT	Extremes	Daily	Health/State service	Morbidity	19 Certain conditions originating in the perinatal period	Gesation length related illness	Significance level	Correlations and Comparisons of means	Children	Non-significant		Yes	Non-significant		No			12
8	10.1177/204748730000700510	Eng and Mercer	2000	J Cardiovasc Risk	Europe	Norway	Multiprovince	Continental	Dfb	All	All	1985	1994	Non-extreme	Surface station	WCT	Central	Daily	Statistical service	Mortality	08 Diseases of the nervous system	Stroke	Descriptive assessment	Linear regression	Elderly		Increased risk	No			Yes		Increased risk	10
9	10.1177/204748730000700510	Eng and Mercer	2000	J Cardiovasc Risk	Europe	Ireland	Dublin	Temperate	Cfb	All	All	1985	1994	Non-extreme	Surface station	WCT	Central	Daily	Statistical service	Mortality	08 Diseases of the nervous system	Stroke	Descriptive assessment	Linear regression	Elderly	Increased risk	Increased risk	No			Yes		Increased risk	10
10	10.1177/204748730000700510	Eng and Mercer	2000	J Cardiovasc Risk	Europe	Ireland	Dublin	Temperate	Cfb	All	All	1985	1994	Non-extreme	Surface station	WCT	Central	Daily	Statistical service	Mortality	11 Diseases of the circulatory system	All cardiovascular disease	Descriptive assessment	Linear regression	Elderly		Non-significant	No			Yes		Non-significant	10
11	10.1177/204748730000700510	Eng and Mercer	2000	J Cardiovasc Risk	Europe	Norway	Multiprovince	Continental	Dfb	All	All	1985	1994	Non-extreme	Surface station	WCT	Central	Daily	Statistical service	Mortality	11 Diseases of the circulatory system	Acute myocardial infarction	Descriptive assessment	Linear regression	Elderly		Non-significant	No			Yes		Non-significant	10
12	10.1177/204748730000700510	Eng and Mercer	2000	J Cardiovasc Risk	Europe	Ireland	Dublin	Temperate	Cfb	All	All	1985	1994	Non-extreme	Surface station	WCT	Central	Daily	Statistical service	Mortality	11 Diseases of the circulatory system	Acute myocardial infarction	Descriptive assessment	Linear regression	Elderly		Non-significant	No			Yes		Non-significant	10
13	10.1177/204748730000700510	Eng and Mercer	2000	J Cardiovasc Risk	Europe	Norway	Multiprovince	Continental	Dfb	All	All	1985	1994	Non-extreme	Surface station	WCT	Central	Daily	Statistical service	Mortality	11 Diseases of the circulatory system	All cardiovascular disease	Descriptive assessment	Linear regression	Elderly		Non-significant	No			Yes		Non-significant	10
14	10.1007/s004840000070	Smoyer	2000	Int J Biometeorol	North America	Canada	Windsor	Continental	Dfa	Warm	June to August	1980	1996	Extreme	Airport stations	AT	Extremes	Daily	Statistical service	Mortality	All causes	All causes	Significance level	Correlations and Comparisons of means	Elderly	Increased risk		Yes			No			12
15	10.1007/s004840000070	Smoyer	2000	Int J Biometeorol	North America	Canada	London	Continental	Dfb	Warm	June to August	1980	1996	Extreme	Airport stations	AT	Extremes	Daily	Statistical service	Mortality	All causes	All causes	Significance level	Correlations and Comparisons of means	Elderly	Increased risk		Yes			No			12
16	10.1007/s004840000070	Smoyer	2000	Int J Biometeorol	North America	Canada	Toronto	Continental	Dfa	Warm	June to August	1980	1996	Extreme	Airport stations	AT	Extremes	Daily	Statistical service	Mortality	All causes	All causes	Significance level	Correlations and Comparisons of means	Elderly	Increased risk		Yes			No			12
17	10.1007/s004840000070	Smoyer	2000	Int J Biometeorol	North America	Canada	Hamilton	Continental	Dfa, Dfb	Warm	June to August	1980	1996	Extreme	Airport stations	AT	Extremes	Daily	Statistical service	Mortality	All causes	All causes	Significance level	Correlations and Comparisons of means	Elderly	Increased risk		Yes			No			12
18	10.1007/s004840000070	Smoyer	2000	Int J Biometeorol	North America	Canada	Multicity	Continental	Dfb	Warm	June to August	1980	1996	Extreme	Airport stations	AT	Extremes	Daily	Statistical service	Mortality	All causes	All causes	Significance level	Correlations and Comparisons of means	Elderly	Increased risk		Yes			No			12
19	10.3354/cr021091	Laschewski	2002	Clim Res	Europe	Germany	Baden-Württemberg	Temperate	Cfb	All	All	1968	1997	Non-extreme	Surface station	PET	Central	Daily	Statistical service	Mortality	All causes	All causes	Correlation estimates	Correlations and Comparisons of means	General population	Increased risk		Yes	Increased risk		No			13
20	10.1017/S1049023X00001291	Milsten	2003	Prehosp Disaster Med	North America	USA	Multicity	Arid, Temperate, Continental	BSh, BSk, BWh, BWk, Csa, Csb, Cfc, Dfc, Dfd	All	All	1997	1999	Non-extreme	Surface station	AT	Point	Daily	Emergency visits	Morbidity	22 Injury, poisoning or certain other consequences of external causes	Heat-related illness	Percentage of change	Family of Poisson models	General population	Increased risk		No			No			8
21	10.1093/aje/kwg096	O'Neill	2003	Am J Epidemiol	North America	USA	Minneapolis-St. Paul	Continental	Dfb	All	All	1986	1993	Non-extreme	Airport stations	AT	Central	Daily	Statistical service	Mortality	All causes	All causes non-accidental	Percentage of change	Family of Poisson models	General population		Increased risk	Yes		Increased risk	Yes		Increased risk	13
22	10.1093/aje/kwg096	O'Neill	2003	Am J Epidemiol	North America	USA	New Haven, Connecticut	Temperate	Cfa	All	All	1986	1993	Non-extreme	Airport stations	AT	Central	Daily	Statistical service	Mortality	All causes	All causes non-accidental	Percentage of change	Family of Poisson models	General population		Increased risk	Yes		Increased risk	Yes		Increased risk	13
23	10.1093/aje/kwg096	O'Neill	2003	Am J Epidemiol	North America	USA	Seattle	Temperate	Csb	All	All	1986	1993	Non-extreme	Airport stations	AT	Central	Daily	Statistical service	Mortality	All causes	All causes non-accidental	Percentage of change	Family of Poisson models	General population		Increased risk	Yes		Increased risk	Yes		Increased risk	13
24	10.1093/aje/kwg096	O'Neill	2003	Am J Epidemiol	North America	USA	Chicago	Continental	Dfa	All	All	1986	1993	Non-extreme	Airport stations	AT	Central	Daily	Statistical service	Mortality	All causes	All causes non-accidental	Percentage of change	Family of Poisson models	General population		Increased risk	Yes		Increased risk	Yes		Increased risk	13
25	10.1093/aje/kwg096	O'Neill	2003	Am J Epidemiol	North America	USA	Denver	Arid	BSk	All	All	1986	1993	Non-extreme	Airport stations	AT	Central	Daily	Statistical service	Mortality	All causes	All causes non-accidental	Percentage of change	Family of Poisson models	General population		Non-significant	Yes		Non-significant	Yes		Increased risk	13
26	10.1093/aje/kwg096	O'Neill	2003	Am J Epidemiol	North America	USA	Detroit, Michigan	Continental	Dfa	All	All	1986	1993	Non-extreme	Airport stations	AT	Central	Daily	Statistical service	Mortality	All causes	All causes non-accidental	Percentage of change	Family of Poisson models	General population		Increased risk	Yes		Increased risk	Yes		Increased risk	13
27	10.1093/aje/kwg096	O'Neill	2003	Am J Epidemiol	North America	USA	Pittsburgh	Temperate	Cfa	All	All	1986	1993	Non-extreme	Airport stations	AT	Central	Daily	Statistical service	Mortality	All causes	All causes non-accidental	Percentage of change	Family of Poisson models	General population		Increased risk	Yes		Increased risk	Yes		Increased risk	13
28	10.1016/S0013-9351(03)00060-4	Rainham	2003	Environ Res	North America	Canada	Toronto	Continental	Dfa	Warm	May to September	1980	1996	Non-extreme	Airport stations	HU	Central	Daily		Mortality	All causes	All causes non-accidental	Effect estimate	Family of Poisson models	General population	Increased risk		No			Yes	Increased risk		13
29	10.1007/s00484-003-0175-1	de Garin	2003	Int J Biometeorol	South America	Argentina	Buenos Aires	Temperate	Cfa	Warm	December to March	1994	1999	Non-extreme	Surface station	RSI	Extremes	Daily	Health/State service	Mortality	All causes	All causes non-accidental		Correlations and Comparisons of means	General population			Yes	Increased risk		No			11
30	10.3354/cr025265	Kysely	2004	Clim Res	Europe	Czech Republic	Country	Temperate	Cfb	Warm	April to September	1992	2000	Non-extreme	Surface station	HI	Central	Daily	Statistical service	Mortality	11 Diseases of the circulatory system	Cardiocasvular diseases	Correlation estimates	Correlations and Comparisons of means	General population	Increased risk	Increased risk	No			No			13
31	10.1136/oem.2004.016394	Carder	2005	Occup Environ Med	Europe	United Kingdom	Multicity	Temperate	Cfb	All	All	1981	2001	Non-extreme	Surface station	WCT	Central	Daily	Statistical service	Mortality	11 Diseases of the circulatory system	Cardiocasvular diseases	Percentage of change	Family of Poisson models	General population		Decreased risk	Yes		Increased risk	No			12
32	10.1136/oem.2004.016394	Carder	2005	Occup Environ Med	Europe	United Kingdom	Multicity	Temperate	Cfb	All	All	1981	2001	Non-extreme	Surface station	WCT	Central	Daily	Statistical service	Mortality	All causes	All causes	Percentage of change	Family of Poisson models	General population		Decreased risk	Yes		Increased risk	No			12
33	10.1016/j.envres.2004.10.009	Conti	2005	Environ Res	Europe	Italy	Country	Temperate	Cfa, Cfb, Csa	Warm	Summer	2003	2003	Extreme	Surface station	HU	Extremes	Daily	Health/State service	Mortality	All causes	All causes	Descriptive assessment	Correlations and Comparisons of means	General population	Increased risk		No			Yes	Increased risk		9
34	10.2807/esm.10.07.00556-en	Michelozzi	2005	Eurosurveillance	Europe	Italy	Bologna	Temperate	Cfa	Warm	June to August	2003	2003	Extreme		AT	Extremes	Daily	Statistical service	Mortality	All causes	All causes		Descriptive	General population	Increased risk		Yes			No			9
35	10.2807/esm.10.07.00556-en	Michelozzi	2005	Eurosurveillance	Europe	Italy	Turin	Temperate	Cfa	Warm	June to August	2003	2003	Extreme		AT	Extremes	Daily	Statistical service	Mortality	All causes	All causes		Descriptive	General population	Increased risk		Yes			No			9
36	10.2807/esm.10.07.00556-en	Michelozzi	2005	Eurosurveillance	Europe	Italy	Rome	Temperate	Csa	Warm	June to August	2003	2003	Extreme		AT	Extremes	Daily	Statistical service	Mortality	All causes	All causes		Descriptive	General population	Increased risk		Yes			No			9
37	10.2807/esm.10.07.00556-en	Michelozzi	2005	Eurosurveillance	Europe	Italy	Milan	Temperate	Cfa	Warm	June to August	2003	2003	Extreme		AT	Extremes	Daily	Statistical service	Mortality	All causes	All causes		Descriptive	General population	Increased risk		Yes			No			9
38	10.1016/j.ijcard.2004.12.047	Morabito	2005	Int J Cardiol	Europe	Italy	Florence	Temperate	Csa	All	Winter and Summer	1998	2002	Non-extreme	Surface station	AT	Hourly	Daily	Hospital admissions	Morbidity	11 Diseases of the circulatory system	Acute myocardial infarction	Correlation estimates	Linear regression	General population	Non-significant	Increased risk	Yes	Increased risk	Increased risk	Yes	Non-significant	Increased risk	13
39	10.1007/s00484-005-0269-z	O'Neill	2005	Int J Biometeorol	North America	Mexico	Mexico City	Temperate	Cwb	All	All	1996	1998	Non-extreme	Surface station	AT	Central	Daily	Statistical service	Mortality	All causes	All causes non-accidental	Percentage of change	Family of Poisson models	General population	Increased risk		Yes	Increased risk		Yes	Increased risk		12
40	10.1007/s00484-005-0269-z	O'Neill	2005	Int J Biometeorol	North America	Mexico	Monterrey	Arid	BSh	All	All	1996	1999	Non-extreme	Surface station	AT	Central	Daily	Statistical service	Mortality	All causes	All causes non-accidental	Percentage of change	Family of Poisson models	General population	Increased risk		Yes	Increased risk		Yes	Increased risk		12
41	10.1080/10903120590891976	Perron	2005	Prehosp Emerg Care	North America	USA	Southeastern United States	Temperate	Cfa	All	August to December	1999	2003	Non-extreme	Surface station	HI	Point	Daily	Emergency visits	Morbidity	All causes	All causes	Correlation estimates	Correlations and Comparisons of means	General population	Increased risk		Yes			No			11
42	10.1249/01.mss.0000150018.90213.aa	Wallace	2005	Med Sci Sports Exerc	North America	USA	Parris Island	Temperate	Cfa	All	All	1979	1997	Non-extreme	Airport stations	WBGT	Central	Daily	Study	Morbidity	22 Injury, poisoning or certain other consequences of external causes	Heat-related illness	Effect estimate	Linear regression	Adults	Increased risk		Yes	Increased risk		No			13
43	10.3200/AEOH.61.6.265-270	Kim	2006	Environ Occup Health	Asia	Republic of Korea	Multicity	Temperate, Continental	Cfa, Cwa, Dwa	All	All	1994	2003	Non-extreme		AT	Central	Daily	Statistical service	Mortality	All causes	All causes		Other	General population	Increased risk		Yes	Increased risk		Yes	Increased risk		13
44	10.1136/jech.2005.040857	Michelozzi	2006	J Epidemiol Community Health	Europe	Italy	Bologna	Temperate	Cfa	Warm	June to September	2003	2004	Extreme	Airport stations	AT	Extremes	Daily	Statistical service	Mortality	All causes	All causes	Percentage of change	Linear regression	General population	Increased risk		No			No			12
45	10.1136/jech.2005.040857	Michelozzi	2006	J Epidemiol Community Health	Europe	Italy	Milan	Temperate	Cfa	Warm	June to September	2003	2004	Extreme	Airport stations	AT	Extremes	Daily	Statistical service	Mortality	All causes	All causes	Percentage of change	Linear regression	General population	Increased risk		No			No			12
46	10.1136/jech.2005.040857	Michelozzi	2006	J Epidemiol Community Health	Europe	Italy	Rome	Temperate	Csa	Warm	June to September	2003	2004	Extreme	Airport stations	AT	Extremes	Daily	Statistical service	Mortality	All causes	All causes	Percentage of change	Linear regression	General population	Increased risk		No			No			12
47	10.1136/jech.2005.040857	Michelozzi	2006	J Epidemiol Community Health	Europe	Italy	Torino	Temperate	Cfa	Warm	June to September	2003	2004	Extreme	Airport stations	AT	Extremes	Daily	Statistical service	Mortality	All causes	All causes	Percentage of change	Linear regression	General population	Increased risk		No			No			12
48	10.1007/s00484-006-0031-1	Nastos	2006	Int J Biometeorol	Europe	Greece	Athens	Temperate	Csa	All	All	2002	2002	Non-extreme	Surface station	SET	Central	Daily	Health/State service	Morbidity	12 Diseases of the respiratory system	All respiratory diseases		Family of Poisson models	General population			No			No			13
49	10.1007/s00484-006-0031-1	Nastos	2006	Int J Biometeorol	Europe	Greece	Athens	Temperate	Csa	All	All	2002	2002	Non-extreme	Surface station	PMV	Central	Daily	Health/State service	Morbidity	12 Diseases of the respiratory system	All respiratory diseases		Family of Poisson models	General population			No			No			13
50	10.1007/s00484-006-0031-1	Nastos	2006	Int J Biometeorol	Europe	Greece	Athens	Temperate	Csa	All	All	2002	2002	Non-extreme	Surface station	PET	Central	Daily	Health/State service	Morbidity	12 Diseases of the respiratory system	All respiratory diseases		Family of Poisson models	General population			No			No			13
51	10.1097/01.ede.0000208477.36665.34	Stafoggia	2006	Epidemiol	Europe	Italy	Multicity	Temperate	Cfa, Cfb, Csa	Warm	Summer	1997	2003	Extreme	Surface station	AT	Central	Daily	Statistical service	Mortality	All causes	All causes	Effect estimate	Logistic regression	General population			Yes	Increased risk		No			13
52	10.1016/j.envres.2006.06.003	Conti	2007	Environ Res	Europe	Italy	Genoa	Temperate	Csa	Warm	Summer	2003	2003	Extreme	Surface station	HU	Extremes	Daily	Health/State service	Mortality	All causes	All causes	Descriptive assessment	Correlations and Comparisons of means	General population	Increased risk		Yes	Increased risk		Yes	Increased risk		9
53	10.1016/j.envres.2007.01.004	Goncalves	2007	Environ Res	South America	Brazil	Sao Paulo	Temperate	Cfa	All	All	1996	2000	Non-extreme	Surface station	ET	Central	Daily	Health/State service	Mortality	11 Diseases of the circulatory system	All cardiovascular disease	Significance level	Other	Elderly	Increased risk	Increased risk	No			No			13
54	10.1186/1471-2458-7-200	Mastrangelo	2007	BMC Public Health	Europe	Italy	Veneto region	Temperate	Cfa	Warm	Summer	2002	2003	Extreme	Surface station	HU	Extremes	Daily	Hospital admissions	Morbidity	Other Non categorized in one code	Multi-cause	Effect estimate	Other	Elderly	Increased risk		Yes			Yes	Increased risk		12
55	10.1080/07420520701535787	Mbanu	2007	Chronobiol Int	North America	USA	Country	Arid, Temperate, Continental	BSh, BSk, BWh, BWk, Csa, Csb, Cfc, Dfc, Dfd	All	All	1994	2004	Non-extreme	Surface station	AT	Central	Daily	Statistical service	Mortality	11 Diseases of the circulatory system	Coronary heart disease	Effect estimate	Family of Poisson models	Workers	Increased risk		No			No			12
56	10.1093/aje/kwn266	Analitis	2008	Am J Epidemiol	Europe	Finland	Helsinki	Continental	Dfb	Cool	October to March	1990	2000	Non-extreme	Airport and surface stations	AT	Extremes	Daily	Hospital admissions	Mortality	08 Diseases of the nervous system	All cerebrovascular diseases	Effect estimate	Family of Poisson models	General population		Non-significant	Yes			Yes		Non-significant	12
57	10.1093/aje/kwn266	Analitis	2008	Am J Epidemiol	Europe	Multicountry	Multicity	Arid, Temperate, Continental	BSk, Cfa, Cfb, Csa, Dfd	Cool	October to March	1990	2000	Non-extreme	Airport and surface stations	AT	Extremes	Daily	Hospital admissions	Mortality	08 Diseases of the nervous system	All cerebrovascular diseases	Effect estimate	Family of Poisson models	General population		Non-significant	Yes			Yes		Increased risk	12
58	10.1093/aje/kwn266	Analitis	2008	Am J Epidemiol	Europe	Sweden	Stockholm	Continental	Dfb	Cool	October to March	1990	2000	Non-extreme	Airport and surface stations	AT	Extremes	Daily	Hospital admissions	Mortality	08 Diseases of the nervous system	All cerebrovascular diseases	Effect estimate	Family of Poisson models	General population		Non-significant	Yes			Yes		Non-significant	12
59	10.1093/aje/kwn266	Analitis	2008	Am J Epidemiol	Europe	Spain	Barcelona	Temperate	Csa	Cool	October to March	1990	2000	Non-extreme	Airport and surface stations	AT	Extremes	Daily	Hospital admissions	Mortality	08 Diseases of the nervous system	All cerebrovascular diseases	Effect estimate	Family of Poisson models	General population		Non-significant	Yes			Yes		Increased risk	12
60	10.1093/aje/kwn266	Analitis	2008	Am J Epidemiol	Europe	Italy	Turin	Temperate	Cfa	Cool	October to March	1990	2000	Non-extreme	Airport and surface stations	AT	Extremes	Daily	Hospital admissions	Mortality	08 Diseases of the nervous system	All cerebrovascular diseases	Effect estimate	Family of Poisson models	General population		Non-significant	Yes			Yes		Increased risk	12
61	10.1093/aje/kwn266	Analitis	2008	Am J Epidemiol	Europe	Italy	Milan	Temperate	Cfa	Cool	October to March	1990	2000	Non-extreme	Airport and surface stations	AT	Extremes	Daily	Hospital admissions	Mortality	08 Diseases of the nervous system	All cerebrovascular diseases	Effect estimate	Family of Poisson models	General population		Non-significant	Yes			Yes		Increased risk	12
62	10.1093/aje/kwn266	Analitis	2008	Am J Epidemiol	Europe	Hungary	Budapest	Temperate	Cfb	Cool	October to March	1990	2000	Non-extreme	Airport and surface stations	AT	Extremes	Daily	Hospital admissions	Mortality	08 Diseases of the nervous system	All cerebrovascular diseases	Effect estimate	Family of Poisson models	General population		Non-significant	Yes			Yes		Increased risk	12
63	10.1093/aje/kwn266	Analitis	2008	Am J Epidemiol	Europe	United Kingdom	London	Temperate	Cfb	Cool	October to March	1990	2000	Non-extreme	Airport and surface stations	AT	Extremes	Daily	Hospital admissions	Mortality	08 Diseases of the nervous system	All cerebrovascular diseases	Effect estimate	Family of Poisson models	General population		Non-significant	Yes			Yes		Increased risk	12
64	10.1093/aje/kwn266	Analitis	2008	Am J Epidemiol	Europe	Slovenia	Ljubljana	Temperate	Cfb	Cool	October to March	1990	2000	Non-extreme	Airport and surface stations	AT	Extremes	Daily	Hospital admissions	Mortality	08 Diseases of the nervous system	All cerebrovascular diseases	Effect estimate	Family of Poisson models	General population		Non-significant	Yes			Yes		Non-significant	12
65	10.1093/aje/kwn266	Analitis	2008	Am J Epidemiol	Europe	Spain	Valencia	Arid, Temperate	BSk, Csa	Cool	October to March	1990	2000	Non-extreme	Airport and surface stations	AT	Extremes	Daily	Hospital admissions	Mortality	08 Diseases of the nervous system	All cerebrovascular diseases	Effect estimate	Family of Poisson models	General population		Non-significant	Yes			Yes		Non-significant	12
66	10.1093/aje/kwn266	Analitis	2008	Am J Epidemiol	Europe	Italy	Rome	Temperate	Csa	Cool	October to March	1990	2000	Non-extreme	Airport and surface stations	AT	Extremes	Daily	Hospital admissions	Mortality	08 Diseases of the nervous system	All cerebrovascular diseases	Effect estimate	Family of Poisson models	General population		Non-significant	Yes			Yes		Non-significant	12
67	10.1093/aje/kwn266	Analitis	2008	Am J Epidemiol	Europe	Czech Republic	Prague	Temperate	Cfb	Cool	October to March	1990	2000	Non-extreme	Airport and surface stations	AT	Extremes	Daily	Hospital admissions	Mortality	08 Diseases of the nervous system	All cerebrovascular diseases	Effect estimate	Family of Poisson models	General population		Non-significant	Yes			Yes		Non-significant	12
68	10.1093/aje/kwn266	Analitis	2008	Am J Epidemiol	Europe	Ireland	Dublin	Temperate	Cfb	Cool	October to March	1990	2000	Non-extreme	Airport and surface stations	AT	Extremes	Daily	Hospital admissions	Mortality	08 Diseases of the nervous system	All cerebrovascular diseases	Effect estimate	Family of Poisson models	General population		Non-significant	Yes			Yes		Increased risk	12
69	10.1093/aje/kwn266	Analitis	2008	Am J Epidemiol	Europe	Italy	Turin	Temperate	Cfa	Cool	October to March	1990	2000	Non-extreme	Airport and surface stations	AT	Extremes	Daily	Hospital admissions	Mortality	11 Diseases of the circulatory system	Cardiocasvular diseases	Effect estimate	Family of Poisson models	General population		Non-significant	Yes			Yes		Increased risk	12
70	10.1093/aje/kwn266	Analitis	2008	Am J Epidemiol	Europe	Hungary	Budapest	Temperate	Cfb	Cool	October to March	1990	2000	Non-extreme	Airport and surface stations	AT	Extremes	Daily	Hospital admissions	Mortality	11 Diseases of the circulatory system	Cardiocasvular diseases	Effect estimate	Family of Poisson models	General population		Non-significant	Yes			Yes		Increased risk	12
71	10.1093/aje/kwn266	Analitis	2008	Am J Epidemiol	Europe	Sweden	Stockholm	Continental	Dfb	Cool	October to March	1990	2000	Non-extreme	Airport and surface stations	AT	Extremes	Daily	Hospital admissions	Mortality	11 Diseases of the circulatory system	Cardiocasvular diseases	Effect estimate	Family of Poisson models	General population		Non-significant	Yes			Yes		Increased risk	12
72	10.1093/aje/kwn266	Analitis	2008	Am J Epidemiol	Europe	Finland	Helsinki	Continental	Dfb	Cool	October to March	1990	2000	Non-extreme	Airport and surface stations	AT	Extremes	Daily	Hospital admissions	Mortality	11 Diseases of the circulatory system	Cardiocasvular diseases	Effect estimate	Family of Poisson models	General population		Non-significant	Yes			Yes		Non-significant	12
73	10.1093/aje/kwn266	Analitis	2008	Am J Epidemiol	Europe	United Kingdom	London	Temperate	Cfb	Cool	October to March	1990	2000	Non-extreme	Airport and surface stations	AT	Extremes	Daily	Hospital admissions	Mortality	11 Diseases of the circulatory system	Cardiocasvular diseases	Effect estimate	Family of Poisson models	General population		Increased risk	Yes			Yes		Increased risk	12
74	10.1093/aje/kwn266	Analitis	2008	Am J Epidemiol	Europe	Ireland	Dublin	Temperate	Cfb	Cool	October to March	1990	2000	Non-extreme	Airport and surface stations	AT	Extremes	Daily	Hospital admissions	Mortality	11 Diseases of the circulatory system	Cardiocasvular diseases	Effect estimate	Family of Poisson models	General population		Non-significant	Yes			Yes		Increased risk	12
75	10.1093/aje/kwn266	Analitis	2008	Am J Epidemiol	Europe	France	Paris	Temperate	Cfb	Cool	October to March	1990	2000	Non-extreme	Airport and surface stations	AT	Extremes	Daily	Hospital admissions	Mortality	11 Diseases of the circulatory system	Cardiocasvular diseases	Effect estimate	Family of Poisson models	General population		Increased risk	Yes			Yes		Increased risk	12
76	10.1093/aje/kwn266	Analitis	2008	Am J Epidemiol	Europe	Slovenia	Ljubljana	Temperate	Cfb	Cool	October to March	1990	2000	Non-extreme	Airport and surface stations	AT	Extremes	Daily	Hospital admissions	Mortality	11 Diseases of the circulatory system	Cardiocasvular diseases	Effect estimate	Family of Poisson models	General population		Non-significant	Yes			Yes		Increased risk	12
77	10.1093/aje/kwn266	Analitis	2008	Am J Epidemiol	Europe	Spain	Barcelona	Temperate	Csa	Cool	October to March	1990	2000	Non-extreme	Airport and surface stations	AT	Extremes	Daily	Hospital admissions	Mortality	11 Diseases of the circulatory system	Cardiocasvular diseases	Effect estimate	Family of Poisson models	General population		Non-significant	Yes			Yes		Increased risk	12
78	10.1093/aje/kwn266	Analitis	2008	Am J Epidemiol	Europe	Czech Republic	Prague	Temperate	Cfb	Cool	October to March	1990	2000	Non-extreme	Airport and surface stations	AT	Extremes	Daily	Hospital admissions	Mortality	11 Diseases of the circulatory system	Cardiocasvular diseases	Effect estimate	Family of Poisson models	General population		Non-significant	Yes			Yes		Increased risk	12
79	10.1093/aje/kwn266	Analitis	2008	Am J Epidemiol	Europe	Italy	Milan	Temperate	Cfa	Cool	October to March	1990	2000	Non-extreme	Airport and surface stations	AT	Extremes	Daily	Hospital admissions	Mortality	11 Diseases of the circulatory system	Cardiocasvular diseases	Effect estimate	Family of Poisson models	General population		Non-significant	Yes			Yes		Increased risk	12
80	10.1093/aje/kwn266	Analitis	2008	Am J Epidemiol	Europe	Spain	Valencia	Arid, Temperate	BSk, Csa	Cool	October to March	1990	2000	Non-extreme	Airport and surface stations	AT	Extremes	Daily	Hospital admissions	Mortality	11 Diseases of the circulatory system	Cardiocasvular diseases	Effect estimate	Family of Poisson models	General population		Non-significant	Yes			Yes		Non-significant	12
81	10.1093/aje/kwn266	Analitis	2008	Am J Epidemiol	Europe	Italy	Rome	Temperate	Csa	Cool	October to March	1990	2000	Non-extreme	Airport and surface stations	AT	Extremes	Daily	Hospital admissions	Mortality	11 Diseases of the circulatory system	Cardiocasvular diseases	Effect estimate	Family of Poisson models	General population		Non-significant	Yes			Yes		Increased risk	12
82	10.1093/aje/kwn266	Analitis	2008	Am J Epidemiol	Europe	Greece	Athens	Temperate	Csa	Cool	October to March	1990	2000	Non-extreme	Airport and surface stations	AT	Extremes	Daily	Hospital admissions	Mortality	11 Diseases of the circulatory system	Cardiocasvular diseases	Effect estimate	Family of Poisson models	General population		Non-significant	Yes			Yes		Increased risk	12
83	10.1093/aje/kwn266	Analitis	2008	Am J Epidemiol	Europe	Multicountry	Multicity	Arid, Temperate, Continental	BSk, Cfa, Cfb, Csa, Dfd	Cool	October to March	1990	2000	Non-extreme	Airport and surface stations	AT	Extremes	Daily	Hospital admissions	Mortality	11 Diseases of the circulatory system	Cardiocasvular diseases	Effect estimate	Family of Poisson models	General population		Increased risk	Yes			Yes		Increased risk	12
84	10.1093/aje/kwn266	Analitis	2008	Am J Epidemiol	Europe	Switzerland	Zurich	Temperate	Cfb	Cool	October to March	1990	2000	Non-extreme	Airport and surface stations	AT	Extremes	Daily	Hospital admissions	Mortality	11 Diseases of the circulatory system	Cardiocasvular diseases	Effect estimate	Family of Poisson models	General population		Non-significant	Yes			Yes		Non-significant	12
85	10.1093/aje/kwn266	Analitis	2008	Am J Epidemiol	Europe	Ireland	Dublin	Temperate	Cfb	Cool	October to March	1990	2000	Non-extreme	Airport and surface stations	AT	Extremes	Daily	Hospital admissions	Mortality	12 Diseases of the respiratory system	All respiratory diseases	Effect estimate	Family of Poisson models	General population		Non-significant	Yes			Yes		Increased risk	12
86	10.1093/aje/kwn266	Analitis	2008	Am J Epidemiol	Europe	Finland	Helsinki	Continental	Dfb	Cool	October to March	1990	2000	Non-extreme	Airport and surface stations	AT	Extremes	Daily	Hospital admissions	Mortality	12 Diseases of the respiratory system	All respiratory diseases	Effect estimate	Family of Poisson models	General population		Non-significant	Yes			Yes		Increased risk	12
87	10.1093/aje/kwn266	Analitis	2008	Am J Epidemiol	Europe	Spain	Barcelona	Temperate	Csa	Cool	October to March	1990	2000	Non-extreme	Airport and surface stations	AT	Extremes	Daily	Hospital admissions	Mortality	12 Diseases of the respiratory system	All respiratory diseases	Effect estimate	Family of Poisson models	General population		Non-significant	Yes			Yes		Increased risk	12
88	10.1093/aje/kwn266	Analitis	2008	Am J Epidemiol	Europe	Spain	Valencia	Arid, Temperate	BSk, Csa	Cool	October to March	1990	2000	Non-extreme	Airport and surface stations	AT	Extremes	Daily	Hospital admissions	Mortality	12 Diseases of the respiratory system	All respiratory diseases	Effect estimate	Family of Poisson models	General population		Non-significant	Yes			Yes		Increased risk	12
89	10.1093/aje/kwn266	Analitis	2008	Am J Epidemiol	Europe	Czech Republic	Prague	Temperate	Cfb	Cool	October to March	1990	2000	Non-extreme	Airport and surface stations	AT	Extremes	Daily	Hospital admissions	Mortality	12 Diseases of the respiratory system	All respiratory diseases	Effect estimate	Family of Poisson models	General population		Non-significant	Yes			Yes		Non-significant	12
90	10.1093/aje/kwn266	Analitis	2008	Am J Epidemiol	Europe	Slovenia	Ljubljana	Temperate	Cfb	Cool	October to March	1990	2000	Non-extreme	Airport and surface stations	AT	Extremes	Daily	Hospital admissions	Mortality	12 Diseases of the respiratory system	All respiratory diseases	Effect estimate	Family of Poisson models	General population		Non-significant	Yes			Yes		Non-significant	12
91	10.1093/aje/kwn266	Analitis	2008	Am J Epidemiol	Europe	Sweden	Stockholm	Continental	Dfb	Cool	October to March	1990	2000	Non-extreme	Airport and surface stations	AT	Extremes	Daily	Hospital admissions	Mortality	12 Diseases of the respiratory system	All respiratory diseases	Effect estimate	Family of Poisson models	General population		Increased risk	Yes			Yes		Increased risk	12
92	10.1093/aje/kwn266	Analitis	2008	Am J Epidemiol	Europe	France	Paris	Temperate	Cfb	Cool	October to March	1990	2000	Non-extreme	Airport and surface stations	AT	Extremes	Daily	Hospital admissions	Mortality	12 Diseases of the respiratory system	All respiratory diseases	Effect estimate	Family of Poisson models	General population		Increased risk	Yes			Yes		Increased risk	12
93	10.1093/aje/kwn266	Analitis	2008	Am J Epidemiol	Europe	United Kingdom	London	Temperate	Cfb	Cool	October to March	1990	2000	Non-extreme	Airport and surface stations	AT	Extremes	Daily	Hospital admissions	Mortality	12 Diseases of the respiratory system	All respiratory diseases	Effect estimate	Family of Poisson models	General population		Increased risk	Yes			Yes		Increased risk	12
94	10.1093/aje/kwn266	Analitis	2008	Am J Epidemiol	Europe	Italy	Milan	Temperate	Cfa	Cool	October to March	1990	2000	Non-extreme	Airport and surface stations	AT	Extremes	Daily	Hospital admissions	Mortality	12 Diseases of the respiratory system	All respiratory diseases	Effect estimate	Family of Poisson models	General population		Non-significant	Yes			Yes		Increased risk	12
95	10.1093/aje/kwn266	Analitis	2008	Am J Epidemiol	Europe	Hungary	Budapest	Temperate	Cfb	Cool	October to March	1990	2000	Non-extreme	Airport and surface stations	AT	Extremes	Daily	Hospital admissions	Mortality	12 Diseases of the respiratory system	All respiratory diseases	Effect estimate	Family of Poisson models	General population		Increased risk	Yes			Yes		Increased risk	12
96	10.1093/aje/kwn266	Analitis	2008	Am J Epidemiol	Europe	Switzerland	Zurich	Temperate	Cfb	Cool	October to March	1990	2000	Non-extreme	Airport and surface stations	AT	Extremes	Daily	Hospital admissions	Mortality	12 Diseases of the respiratory system	All respiratory diseases	Effect estimate	Family of Poisson models	General population		Non-significant	Yes			Yes		Non-significant	12
97	10.1093/aje/kwn266	Analitis	2008	Am J Epidemiol	Europe	Multicountry	Multicity	Arid, Temperate, Continental	BSk, Cfa, Cfb, Csa, Dfd	Cool	October to March	1990	2000	Non-extreme	Airport and surface stations	AT	Extremes	Daily	Hospital admissions	Mortality	12 Diseases of the respiratory system	All respiratory diseases	Effect estimate	Family of Poisson models	General population		Increased risk	Yes			Yes		Increased risk	12
98	10.1093/aje/kwn266	Analitis	2008	Am J Epidemiol	Europe	Italy	Rome	Temperate	Csa	Cool	October to March	1990	2000	Non-extreme	Airport and surface stations	AT	Extremes	Daily	Hospital admissions	Mortality	12 Diseases of the respiratory system	All respiratory diseases	Effect estimate	Family of Poisson models	General population		Non-significant	Yes			Yes		Non-significant	12
99	10.1093/aje/kwn266	Analitis	2008	Am J Epidemiol	Europe	Italy	Turin	Temperate	Cfa	Cool	October to March	1990	2000	Non-extreme	Airport and surface stations	AT	Extremes	Daily	Hospital admissions	Mortality	12 Diseases of the respiratory system	All respiratory diseases	Effect estimate	Family of Poisson models	General population		Non-significant	Yes			Yes		Non-significant	12
100	10.1093/aje/kwn266	Analitis	2008	Am J Epidemiol	Europe	Greece	Athens	Temperate	Csa	Cool	October to March	1990	2000	Non-extreme	Airport and surface stations	AT	Extremes	Daily	Hospital admissions	Mortality	12 Diseases of the respiratory system	All respiratory diseases	Effect estimate	Family of Poisson models	General population		Non-significant	Yes			Yes		Increased risk	12
101	10.1093/aje/kwn266	Analitis	2008	Am J Epidemiol	Europe	Sweden	Stockholm	Continental	Dfb	Cool	October to March	1990	2000	Non-extreme	Airport and surface stations	AT	Extremes	Daily	Hospital admissions	Mortality	All causes	All natural causes	Effect estimate	Family of Poisson models	General population		Non-significant	Yes			Yes		Increased risk	12
102	10.1093/aje/kwn266	Analitis	2008	Am J Epidemiol	Europe	France	Paris	Temperate	Cfb	Cool	October to March	1990	2000	Non-extreme	Airport and surface stations	AT	Extremes	Daily	Hospital admissions	Mortality	All causes	All natural causes	Effect estimate	Family of Poisson models	General population		Increased risk	Yes			Yes		Increased risk	12
103	10.1093/aje/kwn266	Analitis	2008	Am J Epidemiol	Europe	Italy	Milan	Temperate	Cfa	Cool	October to March	1990	2000	Non-extreme	Airport and surface stations	AT	Extremes	Daily	Hospital admissions	Mortality	All causes	All natural causes	Effect estimate	Family of Poisson models	General population		Increased risk	Yes			Yes		Increased risk	12
104	10.1093/aje/kwn266	Analitis	2008	Am J Epidemiol	Europe	Hungary	Budapest	Temperate	Cfb	Cool	October to March	1990	2000	Non-extreme	Airport and surface stations	AT	Extremes	Daily	Hospital admissions	Mortality	All causes	All natural causes	Effect estimate	Family of Poisson models	General population		Increased risk	Yes			Yes		Increased risk	12
105	10.1093/aje/kwn266	Analitis	2008	Am J Epidemiol	Europe	Slovenia	Ljubljana	Temperate	Cfb	Cool	October to March	1990	2000	Non-extreme	Airport and surface stations	AT	Extremes	Daily	Hospital admissions	Mortality	All causes	All natural causes	Effect estimate	Family of Poisson models	General population		Non-significant	Yes			Yes		Increased risk	12
106	10.1093/aje/kwn266	Analitis	2008	Am J Epidemiol	Europe	Finland	Helsinki	Continental	Dfb	Cool	October to March	1990	2000	Non-extreme	Airport and surface stations	AT	Extremes	Daily	Hospital admissions	Mortality	All causes	All natural causes	Effect estimate	Family of Poisson models	General population		Non-significant	Yes			Yes		Increased risk	12
107	10.1093/aje/kwn266	Analitis	2008	Am J Epidemiol	Europe	Spain	Barcelona	Temperate	Csa	Cool	October to March	1990	2000	Non-extreme	Airport and surface stations	AT	Extremes	Daily	Hospital admissions	Mortality	All causes	All natural causes	Effect estimate	Family of Poisson models	General population		Non-significant	Yes			Yes		Increased risk	12
108	10.1093/aje/kwn266	Analitis	2008	Am J Epidemiol	Europe	Italy	Rome	Temperate	Csa	Cool	October to March	1990	2000	Non-extreme	Airport and surface stations	AT	Extremes	Daily	Hospital admissions	Mortality	All causes	All natural causes	Effect estimate	Family of Poisson models	General population		Non-significant	Yes			Yes		Increased risk	12
109	10.1093/aje/kwn266	Analitis	2008	Am J Epidemiol	Europe	Czech Republic	Prague	Temperate	Cfb	Cool	October to March	1990	2000	Non-extreme	Airport and surface stations	AT	Extremes	Daily	Hospital admissions	Mortality	All causes	All natural causes	Effect estimate	Family of Poisson models	General population		Non-significant	Yes			Yes		Increased risk	12
110	10.1093/aje/kwn266	Analitis	2008	Am J Epidemiol	Europe	Greece	Athens	Temperate	Csa	Cool	October to March	1990	2000	Non-extreme	Airport and surface stations	AT	Extremes	Daily	Hospital admissions	Mortality	All causes	All natural causes	Effect estimate	Family of Poisson models	General population		Non-significant	Yes			Yes		Increased risk	12
111	10.1093/aje/kwn266	Analitis	2008	Am J Epidemiol	Europe	Switzerland	Zurich	Temperate	Cfb	Cool	October to March	1990	2000	Non-extreme	Airport and surface stations	AT	Extremes	Daily	Hospital admissions	Mortality	All causes	All natural causes	Effect estimate	Family of Poisson models	General population		Non-significant	Yes			Yes		Increased risk	12
112	10.1093/aje/kwn266	Analitis	2008	Am J Epidemiol	Europe	Ireland	Dublin	Temperate	Cfb	Cool	October to March	1990	2000	Non-extreme	Airport and surface stations	AT	Extremes	Daily	Hospital admissions	Mortality	All causes	All natural causes	Effect estimate	Family of Poisson models	General population		Increased risk	Yes			Yes		Increased risk	12
113	10.1093/aje/kwn266	Analitis	2008	Am J Epidemiol	Europe	Italy	Turin	Temperate	Cfa	Cool	October to March	1990	2000	Non-extreme	Airport and surface stations	AT	Extremes	Daily	Hospital admissions	Mortality	All causes	All natural causes	Effect estimate	Family of Poisson models	General population		Non-significant	Yes			Yes		Increased risk	12
114	10.1093/aje/kwn266	Analitis	2008	Am J Epidemiol	Europe	United Kingdom	London	Temperate	Cfb	Cool	October to March	1990	2000	Non-extreme	Airport and surface stations	AT	Extremes	Daily	Hospital admissions	Mortality	All causes	All natural causes	Effect estimate	Family of Poisson models	General population		Non-significant	Yes			Yes		Increased risk	12
115	10.1093/aje/kwn266	Analitis	2008	Am J Epidemiol	Europe	Multicountry	Multicity	Arid, Temperate, Continental	BSk, Cfa, Cfb, Csa, Dfd	Cool	October to March	1990	2000	Non-extreme	Airport and surface stations	AT	Extremes	Daily	Hospital admissions	Mortality	All causes	All natural causes	Effect estimate	Family of Poisson models	General population		Increased risk	Yes			Yes		Increased risk	12
116	10.1093/aje/kwn266	Analitis	2008	Am J Epidemiol	Europe	Spain	Valencia	Arid, Temperate	BSk, Csa	Cool	October to March	1990	2000	Non-extreme	Airport and surface stations	AT	Extremes	Daily	Hospital admissions	Mortality	All causes	All natural causes	Effect estimate	Family of Poisson models	General population		Increased risk	Yes			Yes		Increased risk	12
117	10.1097/EDE.0b013e318176bfcd	Baccini	2008	Epidemiol	Europe	Multicountry	Multicity	Continental	Cfb, Dfb	Warm	April to September	1990	2000	Non-extreme	Airport stations	AT	Extremes	Daily	Statistical service	Mortality	11 Diseases of the circulatory system	Cardiocasvular diseases		Other	General population	Non-significant		No			No			12
118	10.1097/EDE.0b013e318176bfcd	Baccini	2008	Epidemiol	Europe	Multicountry	Multicity	Temperate	Csa	Warm	April to September	1990	2000	Non-extreme	Airport stations	AT	Extremes	Daily	Statistical service	Mortality	11 Diseases of the circulatory system	Cardiocasvular diseases		Other	General population	Increased risk		No			No			12
119	10.1097/EDE.0b013e318176bfcd	Baccini	2008	Epidemiol	Europe	Multicountry	Multicity	Temperate	Csa	Warm	April to September	1990	2000	Non-extreme	Airport stations	AT	Extremes	Daily	Statistical service	Mortality	12 Diseases of the respiratory system	All respiratory diseases		Other	General population	Increased risk		No			No			12
120	10.1097/EDE.0b013e318176bfcd	Baccini	2008	Epidemiol	Europe	Multicountry	Multicity	Continental	Cfb, Dfb	Warm	April to September	1990	2000	Non-extreme	Airport stations	AT	Extremes	Daily	Statistical service	Mortality	12 Diseases of the respiratory system	All respiratory diseases		Other	General population	Increased risk		No			No			12
121	10.1097/EDE.0b013e318176bfcd	Baccini	2008	Epidemiol	Europe	Multicountry	Multicity	Temperate	Csa	Warm	April to September	1990	2000	Non-extreme	Airport stations	AT	Extremes	Daily	Statistical service	Mortality	All causes	All causes		Other	General population	Increased risk		Yes			No			12
122	10.1097/EDE.0b013e318176bfcd	Baccini	2008	Epidemiol	Europe	Multicountry	Multicity	Continental	Cfb, Dfb	Warm	April to September	1990	2000	Non-extreme	Airport stations	AT	Extremes	Daily	Statistical service	Mortality	All causes	All causes		Other	General population	Increased risk		Yes			No			12
123	10.1093/aje/kwn170	Basu	2008	Am J Epidemiol	North America	USA	Multiprovince	Arid, Temperate	BSh, BSk, Csa, Csb	Warm	May to September	1999	2003	Non-extreme	Surface station	AT	Central	Daily	Health/State service	Mortality	05 Endocrine, nutritional or metabolic diseases	Diabetes	Percentage of change	Logistic regression	General population	Non-significant		No			No			13
124	10.1093/aje/kwn170	Basu	2008	Am J Epidemiol	North America	USA	Multiprovince	Arid, Temperate	BSh, BSk, Csa, Csb	Warm	May to September	1999	2003	Non-extreme	Surface station	AT	Central	Daily	Health/State service	Mortality	08 Diseases of the nervous system	All cerebrovascular diseases	Percentage of change	Logistic regression	General population	Non-significant		No			No			13
125	10.1093/aje/kwn170	Basu	2008	Am J Epidemiol	North America	USA	Multiprovince	Arid, Temperate	BSh, BSk, Csa, Csb	Warm	May to September	1999	2003	Non-extreme	Surface station	AT	Central	Daily	Health/State service	Mortality	11 Diseases of the circulatory system	Cardiocasvular diseases	Percentage of change	Logistic regression	General population	Increased risk		No			No			13
126	10.1093/aje/kwn170	Basu	2008	Am J Epidemiol	North America	USA	Multiprovince	Arid, Temperate	BSh, BSk, Csa, Csb	Warm	May to September	1999	2003	Non-extreme	Surface station	AT	Central	Daily	Health/State service	Mortality	11 Diseases of the circulatory system	Ischemic heart disease	Percentage of change	Logistic regression	General population	Increased risk		No			No			13
127	10.1093/aje/kwn170	Basu	2008	Am J Epidemiol	North America	USA	Multiprovince	Arid, Temperate	BSh, BSk, Csa, Csb	Warm	May to September	1999	2003	Non-extreme	Surface station	AT	Central	Daily	Health/State service	Mortality	11 Diseases of the circulatory system	Heart failure	Percentage of change	Logistic regression	General population	Non-significant		No			No			13
128	10.1093/aje/kwn170	Basu	2008	Am J Epidemiol	North America	USA	Multiprovince	Arid, Temperate	BSh, BSk, Csa, Csb	Warm	May to September	1999	2003	Non-extreme	Surface station	AT	Central	Daily	Health/State service	Mortality	11 Diseases of the circulatory system	Acute myocardial infarction	Percentage of change	Logistic regression	General population	Non-significant		No			No			13
129	10.1093/aje/kwn170	Basu	2008	Am J Epidemiol	North America	USA	Multiprovince	Arid, Temperate	BSh, BSk, Csa, Csb	Warm	May to September	1999	2003	Non-extreme	Surface station	AT	Central	Daily	Health/State service	Mortality	12 Diseases of the respiratory system	All respiratory diseases	Percentage of change	Logistic regression	General population	Non-significant		No			No			13
130	10.1097/EDE.0b013e31815c1da7	Basu	2008	Epidemiol	North America	USA	California	Arid, Temperate	BSh, BSk, Csa, Csb	Warm	May to September	1999	2003	Non-extreme	Surface station	AT	Central	Daily	Statistical service	Mortality	All causes	All causes	Percentage of change	Family of Poisson models	General population	Increased risk		Yes	Non-significant		No			13
131	10.1093/ije/dyn094	Bell	2008	Int J Epidemiol	South America	Chile	Sandiago	Arid	BSh	All	All	1998	2002	Extreme	Surface station	AT	Central	Daily	Statistical service	Mortality	All causes	All causes		Logistic regression	General population			Yes	Non-significant		Yes	Non-significant		13
132	10.1093/ije/dyn094	Bell	2008	Int J Epidemiol	South America	Brazil	Sao Paulo	Temperate	Cfa	All	All	1998	2002	Extreme	Surface station	AT	Central	Daily	Statistical service	Mortality	All causes	All causes	Percentage of change	Logistic regression	General population	Increased risk		Yes	Increased risk		Yes	Increased risk		13
133	10.1093/ije/dyn094	Bell	2008	Int J Epidemiol	North America	Mexico	Mexico City	Temperate	Cwb	All	All	1998	2002	Extreme	Surface station	AT	Central	Daily	Statistical service	Mortality	All causes	All causes		Logistic regression	General population			Yes	Non-significant		Yes	Increased risk		13
134	10.1002/met.82	Leung	2008	Meteorol Appl	Asia	People's Republic of China	Hong Kong	Temperate	Cfa	All	All	1995	2004	Non-extreme	Surface station	ET	Central	Daily	Multiple sources	Mortality	All causes	All causes	Effect estimate	Family of Poisson models	General population		Increased risk	Yes	Increased risk	Increased risk	Yes	Increased risk	Increased risk	13
135	10.1177/1420326X08097706	Nastos	2008	Indoor Built Environ	Europe	Greece	Athens	Temperate	Csa	All	All	1994	1994	Non-extreme	Surface station	PET	Extremes	Daily	Emergency visits	Morbidity	21 Symptoms, signs or clinical findings, not elsewhere classified	Sleep disturbance	Correlation estimates	Other	General population	Increased risk		No			No			8
136	10.1177/1420326X08097706	Nastos	2008	Indoor Built Environ	Europe	Greece	Athens	Temperate	Csa	All	All	1989	1989	Non-extreme	Surface station	PET	Extremes	Daily	Emergency visits	Morbidity	21 Symptoms, signs or clinical findings, not elsewhere classified	Sleep disturbance	Correlation estimates	Other	General population	Increased risk		No			No			8
137	10.1007/s00484-008-0170-7	Pantavou	2008	Int J Biometeorol	Europe	Greece	Athens	Temperate	Csa	Warm	June to August	1998	2004	Non-extreme	Surface station	PMV	Central	Daily	Emergency visits	Mortality	11 and 12 Diseases of the circulatory and respiratory system	All circulatory and respiratory disease	Correlation estimates	Family of Poisson models	General population	Decreased risk		Yes			No			13
138	10.1136/jech.2007.060715	Stafoggia	2008	J Epidemiol Community Health	Europe	Italy	Multicity	Temperate	Cfa	Warm	All	1997	2004	Non-extreme	Airport stations	AT	Central	Daily	Multiple sources	Mortality	All causes	All causes	Effect estimate	Logistic regression	Elderly	Increased risk		Yes	Increased risk		No			14
139	10.1159/000114252	Tam	2008	Gynecol Obstet Invest	Asia	People's Republic of China	Hong Kong	Temperate	Cwa	All	All	1995	2002	Non-extreme	Surface station	HI	Extremes	Daily	Study	Morbidity	18 Pregnancy, childbirth or the puerperium	Pre-eclampsia and eclampsia	Significance level	Logistic regression	Children	Increased risk		Yes	Increased risk		No			13
140	10.1007/s00484-008-0169-0	Yip	2008	Int J Biometeorol	North America	USA	Maricopa, Arizona	Arid	BWh	Warm	June to September	2000	2005	Extreme	Airport stations	HI	Extremes	Daily	Statistical service	Mortality	All causes	All causes	Effect estimate	Family of Poisson models	Children	Increased risk		Yes	Increased risk		No			13
141	10.1097/EDE.0b013e31816d652d	Zanobetti	2008	Epidemiol	North America	USA	Detroit, Michigan	Continental	Dfa	Warm	May to September	1999	2002	Non-extreme	Surface station	AT	Central	Daily	Statistical service	Mortality	All causes	All causes	Effect estimate	Family of Poisson models	General population	Increased risk		Yes			No			12
142	10.1097/EDE.0b013e31816d652d	Zanobetti	2008	Epidemiol	North America	USA	Houston	Temperate	Cfa	Warm	May to September	1999	2002	Non-extreme	Surface station	AT	Central	Daily	Statistical service	Mortality	All causes	All causes	Effect estimate	Family of Poisson models	General population	Non-significant		Yes			No			12
143	10.1097/EDE.0b013e31816d652d	Zanobetti	2008	Epidemiol	North America	USA	Boston	Temperate	Cfa	Warm	May to September	1999	2002	Non-extreme	Surface station	AT	Central	Daily	Statistical service	Mortality	All causes	All causes	Effect estimate	Family of Poisson models	General population	Increased risk		Yes			No			12
144	10.1097/EDE.0b013e31816d652d	Zanobetti	2008	Epidemiol	North America	USA	Birmingam	Temperate	Cfa	Warm	May to September	1999	2002	Non-extreme	Surface station	AT	Central	Daily	Statistical service	Mortality	All causes	All causes	Effect estimate	Family of Poisson models	General population	Non-significant		Yes			No			12
145	10.1097/EDE.0b013e31816d652d	Zanobetti	2008	Epidemiol	North America	USA	Dallas, Houston	Temperate	Cfa	Warm	May to September	1999	2002	Non-extreme	Surface station	AT	Central	Daily	Statistical service	Mortality	All causes	All causes	Effect estimate	Family of Poisson models	General population	Non-significant		Yes			No			12
146	10.1097/EDE.0b013e31816d652d	Zanobetti	2008	Epidemiol	North America	USA	Minneapolis-St. Paul	Continental	Dfb	Warm	May to September	1999	2002	Non-extreme	Surface station	AT	Central	Daily	Statistical service	Mortality	All causes	All causes	Effect estimate	Family of Poisson models	General population	Non-significant		Yes			No			12
147	10.1097/EDE.0b013e31816d652d	Zanobetti	2008	Epidemiol	North America	USA	Phoenix	Arid	BWh	Warm	May to September	1999	2002	Non-extreme	Surface station	AT	Central	Daily	Statistical service	Mortality	All causes	All causes	Effect estimate	Family of Poisson models	General population	Non-significant		Yes			No			12
148	10.1097/EDE.0b013e31816d652d	Zanobetti	2008	Epidemiol	North America	USA	Philadelphia	Temperate	Cfa	Warm	May to September	1999	2002	Non-extreme	Surface station	AT	Central	Daily	Statistical service	Mortality	All causes	All causes	Effect estimate	Family of Poisson models	General population	Increased risk		Yes			No			12
149	10.1097/EDE.0b013e31816d652d	Zanobetti	2008	Epidemiol	North America	USA	Chicago	Continental	Dfa	Warm	May to September	1999	2002	Non-extreme	Surface station	AT	Central	Daily	Statistical service	Mortality	All causes	All causes	Effect estimate	Family of Poisson models	General population	Increased risk		Yes			No			12
150	10.1007/s00484-007-0124-5	de'Donato	2008	Int J Biometeorol	Europe	Italy	Turin	Temperate	Cfa	All	All	1997	2003	Non-extreme	Airport and surface stations	AT	Central	Daily	Health/State service	Mortality	All auses	All natural causes	Percentage of change	Other	General population			Yes	Increased risk		Yes	Increased risk		13
151	10.1007/s00484-007-0124-5	de'Donato	2008	Int J Biometeorol	Europe	Italy	Milan	Temperate	Cfa	All	All	1999	2003	Non-extreme	Airport and surface stations	AT	Central	Daily	Health/State service	Mortality	All causes	All natural causes	Percentage of change	Other	General population			Yes	Increased risk		Yes	Increased risk		13
152	10.1007/s00484-007-0124-5	de'Donato	2008	Int J Biometeorol	Europe	Italy	Rome	Temperate	Csa	All	All	1998	2001	Non-extreme	Airport and surface stations	AT	Central	Daily	Health/State service	Mortality	All causes	All natural causes	Percentage of change	Other	General population			Yes	Increased risk		Yes	Increased risk		13
153	10.1016/j.scitotenv.2009.09.009	Chung	2009	Sci Total Environ	Asia	Republic of Korea	Seoul	Continental	Dwa	All	All	1991	2006	Non-extreme		AT	Central	Daily	Health/State service	Mortality	11 Diseases of the circulatory system	Cardiocasvular diseases	Percentage of change	Other	General population	Increased risk		Yes	Increased risk		No			10
154	10.1016/j.scitotenv.2009.09.009	Chung	2009	Sci Total Environ	Asia	Republic of China (Taiwan)	Taipei	Temperate	Cfa	All	All	1994	2003	Non-extreme		AT	Central	Daily	Health/State service	Mortality	11 Diseases of the circulatory system	Cardiocasvular diseases	Percentage of change	Other	General population	Increased risk		Yes	Increased risk		No			10
155	10.1016/j.scitotenv.2009.09.009	Chung	2009	Sci Total Environ	Asia	Japan	Tokyo	Temperate	Cfa	All	All	1972	1994	Non-extreme		AT	Central	Daily	Health/State service	Mortality	11 Diseases of the circulatory system	Cardiocasvular diseases	Percentage of change	Other	General population	Increased risk		Yes	Non-significant		No			10
156	10.1016/j.scitotenv.2009.09.009	Chung	2009	Sci Total Environ	Asia	People's Republic of China	Beijing	Continental	Dwa	All	All	1998	2000	Non-extreme		AT	Central	Daily	Health/State service	Mortality	11 Diseases of the circulatory system	Cardiocasvular diseases	Percentage of change	Other	General population	Increased risk		Yes	Increased risk		No			10
157	10.1016/j.scitotenv.2009.09.009	Chung	2009	Sci Total Environ	Asia	Republic of Korea	Seoul	Continental	Dwa	All	All	1991	2006	Non-extreme		AT	Central	Daily	Health/State service	Mortality	12 Diseases of the respiratory system	All respiratory diseases	Percentage of change	Other	General population	Increased risk		Yes	Increased risk		No			10
158	10.1016/j.scitotenv.2009.09.009	Chung	2009	Sci Total Environ	Asia	Republic of China (Taiwan)	Taipei	Temperate	Cfa	All	All	1994	2003	Non-extreme		AT	Central	Daily	Health/State service	Mortality	12 Diseases of the respiratory system	All respiratory diseases	Percentage of change	Other	General population	Increased risk		Yes	Non-significant		No			10
159	10.1016/j.scitotenv.2009.09.009	Chung	2009	Sci Total Environ	Asia	People's Republic of China	Beijing	Continental	Dwa	All	All	1998	2000	Non-extreme		AT	Central	Daily	Health/State service	Mortality	12 Diseases of the respiratory system	All respiratory diseases	Percentage of change	Other	General population	Increased risk		Yes	Increased risk		No			10
160	10.1016/j.scitotenv.2009.09.009	Chung	2009	Sci Total Environ	Asia	Japan	Tokyo	Temperate	Cfa	All	All	1972	1994	Non-extreme		AT	Central	Daily	Health/State service	Mortality	12 Diseases of the respiratory system	All respiratory diseases	Percentage of change	Other	General population	Increased risk		Yes	Increased risk		No			10
161	10.1016/j.scitotenv.2009.09.009	Chung	2009	Sci Total Environ	Asia	Japan	Tokyo	Temperate	Cfa	All	All	1972	1994	Non-extreme		AT	Central	Daily	Health/State service	Mortality	All causes	All causes	Percentage of change	Other	General population	Increased risk		Yes	Increased risk		No			10
162	10.1016/j.scitotenv.2009.09.009	Chung	2009	Sci Total Environ	Asia	Republic of China (Taiwan)	Taipei	Temperate	Cfa	All	All	1994	2003	Non-extreme		AT	Central	Daily	Health/State service	Mortality	All causes	All causes	Percentage of change	Other	General population	Increased risk		Yes	Increased risk		No			10
163	10.1016/j.scitotenv.2009.09.009	Chung	2009	Sci Total Environ	Asia	Republic of Korea	Seoul	Continental	Dwa	All	All	1991	2006	Non-extreme		AT	Central	Daily	Health/State service	Mortality	All causes	All causes	Percentage of change	Other	General population	Increased risk		Yes	Increased risk		No			10
164	10.1097/EDE.0b013e3181ad5522	Lin	2009	Epidemiol	North America	USA	New York	Temperate	Cfa	Warm	June to August	1991	2004	Extreme	Airport and surface stations	AT	Central	Daily	Hospital admissions	Morbidity	11 Diseases of the circulatory system	Cardiocasvular diseases	Effect estimate	Other	General population	Increased risk		Yes	Increased risk		Yes	Increased risk		14
165	10.1097/EDE.0b013e3181ad5522	Lin	2009	Epidemiol	North America	USA	New York	Temperate	Cfa	Warm	June to August	1991	2004	Extreme	Surface station	AT	Central	Daily	Hospital admissions	Morbidity	12 Diseases of the respiratory system	All respiratory diseases	Effect estimate	Other	General population	Increased risk		Yes	Increased risk		Yes	Increased risk		14
166	10.1289/ehp.0900906	Metzger	2009	Environ Health Persp	North America	USA	New York	Temperate	Cfa	All	All	1997	2006	Non-extreme	Airport and surface stations	HI	Extremes	Daily	Statistical service	Mortality	All causes	All causes	Correlation estimates	Family of Poisson models	General population	Increased risk		Yes	Non-significant		No			13
167	10.1164/rccm.200802-217OC	Michelozzi	2009	Am J Respir Crit Care Med	Europe	Ireland	Dublin	Temperate	Cfb	Warm	April to September	1994	2001	Non-extreme	Airport and surface stations	AT	Extremes	Daily	Hospital admissions	Morbidity	08 Diseases of the nervous system	All cerebrovascular diseases	Correlation estimates	Other	General population	Non-significant		Yes	Non-significant		Yes	Non-significant		14
168	10.1164/rccm.200802-217OC	Michelozzi	2009	Am J Respir Crit Care Med	Europe	Italy	Rome	Temperate	Csa	Warm	April to September	1998	2000	Non-extreme	Airport and surface stations	AT	Extremes	Daily	Hospital admissions	Morbidity	08 Diseases of the nervous system	All cerebrovascular diseases	Correlation estimates	Other	General population	Non-significant		Yes	Non-significant		Yes	Non-significant		14
169	10.1164/rccm.200802-217OC	Michelozzi	2009	Am J Respir Crit Care Med	Europe	Spain	Barcelona	Temperate	Csa	Warm	April to September	1994	1997	Non-extreme	Airport and surface stations	AT	Extremes	Daily	Hospital admissions	Morbidity	08 Diseases of the nervous system	All cerebrovascular diseases	Correlation estimates	Other	General population	Non-significant		Yes	Non-significant		Yes	Non-significant		14
170	10.1164/rccm.200802-217OC	Michelozzi	2009	Am J Respir Crit Care Med	Europe	Sweden	Stockholm	Continental	Dfb	Warm	April to September	1990	2000	Non-extreme	Airport and surface stations	AT	Extremes	Daily	Hospital admissions	Morbidity	08 Diseases of the nervous system	All cerebrovascular diseases	Correlation estimates	Other	General population	Non-significant		Yes	Non-significant		Yes	Non-significant		14
171	10.1164/rccm.200802-217OC	Michelozzi	2009	Am J Respir Crit Care Med	Europe	Italy	Milan	Temperate	Cfa	Warm	April to September	1990	1999	Non-extreme	Airport and surface stations	AT	Extremes	Daily	Hospital admissions	Morbidity	08 Diseases of the nervous system	All cerebrovascular diseases	Correlation estimates	Other	General population	Non-significant		Yes	Non-significant		Yes	Non-significant		14
172	10.1164/rccm.200802-217OC	Michelozzi	2009	Am J Respir Crit Care Med	Europe	Spain	Valencia	Arid, Temperate	BSk, Csa	Warm	April to September	1996	2000	Non-extreme	Airport and surface stations	AT	Extremes	Daily	Hospital admissions	Morbidity	08 Diseases of the nervous system	All cerebrovascular diseases	Correlation estimates	Other	General population	Non-significant		Yes	Non-significant		Yes	Non-significant		14
173	10.1164/rccm.200802-217OC	Michelozzi	2009	Am J Respir Crit Care Med	Europe	United Kingdom	London	Temperate	Cfb	Warm	April to September	1992	2000	Non-extreme	Airport and surface stations	AT	Extremes	Daily	Hospital admissions	Morbidity	08 Diseases of the nervous system	All cerebrovascular diseases	Correlation estimates	Other	General population			Yes			Yes	Non-significant		14
174	10.1164/rccm.200802-217OC	Michelozzi	2009	Am J Respir Crit Care Med	Europe	Hungary	Budapest	Temperate	Cfb	Warm	April to September	1997	2000	Non-extreme	Airport and surface stations	AT	Extremes	Daily	Hospital admissions	Morbidity	08 Diseases of the nervous system	All cerebrovascular diseases	Correlation estimates	Other	General population	Non-significant		Yes	Non-significant		Yes	Non-significant		14
175	10.1164/rccm.200802-217OC	Michelozzi	2009	Am J Respir Crit Care Med	Europe	Switzerland	Zurich	Temperate	Cfb	Warm	April to September	1990	1996	Non-extreme	Airport and surface stations	AT	Extremes	Daily	Hospital admissions	Morbidity	08 Diseases of the nervous system	All cerebrovascular diseases	Correlation estimates	Other	General population	Non-significant		Yes	Non-significant		Yes	Non-significant		14
176	10.1164/rccm.200802-217OC	Michelozzi	2009	Am J Respir Crit Care Med	Europe	Slovenia	Ljubljana	Temperate	Cfb	Warm	April to September	1997	1999	Non-extreme	Airport and surface stations	AT	Extremes	Daily	Hospital admissions	Morbidity	08 Diseases of the nervous system	All cerebrovascular diseases	Correlation estimates	Other	General population	Non-significant		Yes	Non-significant		Yes	Non-significant		14
177	10.1164/rccm.200802-217OC	Michelozzi	2009	Am J Respir Crit Care Med	Europe	Italy	Turin	Temperate	Cfa	Warm	April to September	1995	1999	Non-extreme	Airport and surface stations	AT	Extremes	Daily	Hospital admissions	Morbidity	08 Diseases of the nervous system	All cerebrovascular diseases	Correlation estimates	Other	General population	Non-significant		Yes	Non-significant		Yes	Non-significant		14
178	10.1164/rccm.200802-217OC	Michelozzi	2009	Am J Respir Crit Care Med	Europe	France	Paris	Temperate	Cfb	Warm	April to September	1991	1995	Non-extreme	Airport and surface stations	AT	Extremes	Daily	Hospital admissions	Morbidity	08 Diseases of the nervous system	All cerebrovascular diseases	Correlation estimates	Other	General population	Non-significant		Yes	Non-significant		Yes	Non-significant		14
179	10.1164/rccm.200802-217OC	Michelozzi	2009	Am J Respir Crit Care Med	Europe	Slovenia	Ljubljana	Temperate	Cfb	Warm	April to September	1997	1999	Non-extreme	Airport and surface stations	AT	Extremes	Daily	Hospital admissions	Morbidity	11 Diseases of the circulatory system	All cardiovascular disease	Correlation estimates	Other	General population	Non-significant		Yes	Non-significant		Yes	Non-significant		14
180	10.1164/rccm.200802-217OC	Michelozzi	2009	Am J Respir Crit Care Med	Europe	United Kingdom	London	Temperate	Cfb	Warm	April to September	1992	2000	Non-extreme	Airport and surface stations	AT	Extremes	Daily	Hospital admissions	Morbidity	11 Diseases of the circulatory system	All cardiovascular disease	Correlation estimates	Other	General population	Non-significant		Yes	Non-significant		Yes	Non-significant		14
181	10.1164/rccm.200802-217OC	Michelozzi	2009	Am J Respir Crit Care Med	Europe	Spain	Barcelona	Temperate	Csa	Warm	April to September	1994	1997	Non-extreme	Airport and surface stations	AT	Extremes	Daily	Hospital admissions	Morbidity	11 Diseases of the circulatory system	All cardiovascular disease	Correlation estimates	Other	General population	Non-significant		Yes	Non-significant		Yes	Non-significant		14
182	10.1164/rccm.200802-217OC	Michelozzi	2009	Am J Respir Crit Care Med	Europe	Italy	Turin	Temperate	Cfa	Warm	April to September	1995	1999	Non-extreme	Airport and surface stations	AT	Extremes	Daily	Hospital admissions	Morbidity	11 Diseases of the circulatory system	All cardiovascular disease	Correlation estimates	Other	General population	Non-significant		Yes	Non-significant		Yes	Non-significant		14
183	10.1164/rccm.200802-217OC	Michelozzi	2009	Am J Respir Crit Care Med	Europe	Italy	Rome	Temperate	Csa	Warm	April to September	1998	2000	Non-extreme	Airport and surface stations	AT	Extremes	Daily	Hospital admissions	Morbidity	11 Diseases of the circulatory system	All cardiovascular disease	Correlation estimates	Other	General population	Non-significant		Yes	Non-significant		Yes	Non-significant		14
184	10.1164/rccm.200802-217OC	Michelozzi	2009	Am J Respir Crit Care Med	Europe	Ireland	Dublin	Temperate	Cfb	Warm	April to September	1994	2001	Non-extreme	Airport and surface stations	AT	Extremes	Daily	Hospital admissions	Morbidity	11 Diseases of the circulatory system	All cardiovascular disease	Correlation estimates	Other	General population	Non-significant		Yes	Non-significant		Yes	Non-significant		14
185	10.1164/rccm.200802-217OC	Michelozzi	2009	Am J Respir Crit Care Med	Europe	France	Paris	Temperate	Cfb	Warm	April to September	1991	1995	Non-extreme	Airport and surface stations	AT	Extremes	Daily	Hospital admissions	Morbidity	11 Diseases of the circulatory system	All cardiovascular disease	Correlation estimates	Other	General population	Non-significant		Yes	Non-significant		Yes	Non-significant		14
186	10.1164/rccm.200802-217OC	Michelozzi	2009	Am J Respir Crit Care Med	Europe	Italy	Milan	Temperate	Cfa	Warm	April to September	1990	1999	Non-extreme	Airport and surface stations	AT	Extremes	Daily	Hospital admissions	Morbidity	11 Diseases of the circulatory system	All cardiovascular disease	Correlation estimates	Other	General population	Non-significant		Yes	Non-significant		Yes	Non-significant		14
187	10.1164/rccm.200802-217OC	Michelozzi	2009	Am J Respir Crit Care Med	Europe	Hungary	Budapest	Temperate	Cfb	Warm	April to September	1997	2000	Non-extreme	Airport and surface stations	AT	Extremes	Daily	Hospital admissions	Morbidity	11 Diseases of the circulatory system	All cardiovascular disease	Correlation estimates	Other	General population	Decreased risk		Yes	Decreased risk		Yes	Decreased risk		14
188	10.1164/rccm.200802-217OC	Michelozzi	2009	Am J Respir Crit Care Med	Europe	Spain	Valencia	Arid, Temperate	BSk, Csa	Warm	April to September	1996	2000	Non-extreme	Airport and surface stations	AT	Extremes	Daily	Hospital admissions	Morbidity	11 Diseases of the circulatory system	All cardiovascular disease	Correlation estimates	Other	General population	Non-significant		Yes	Non-significant		Yes	Non-significant		14
189	10.1164/rccm.200802-217OC	Michelozzi	2009	Am J Respir Crit Care Med	Europe	Sweden	Stockholm	Continental	Dfb	Warm	April to September	1990	2000	Non-extreme	Airport and surface stations	AT	Extremes	Daily	Hospital admissions	Morbidity	11 Diseases of the circulatory system	All cardiovascular disease	Correlation estimates	Other	General population	Non-significant		Yes	Non-significant		Yes	Non-significant		14
190	10.1164/rccm.200802-217OC	Michelozzi	2009	Am J Respir Crit Care Med	Europe	Switzerland	Zurich	Temperate	Cfb	Warm	April to September	1990	1996	Non-extreme	Airport and surface stations	AT	Extremes	Daily	Hospital admissions	Morbidity	11 Diseases of the circulatory system	All cardiovascular disease	Correlation estimates	Other	General population	Non-significant		Yes	Non-significant		Yes	Non-significant		14
191	10.1164/rccm.200802-217OC	Michelozzi	2009	Am J Respir Crit Care Med	Europe	Spain	Barcelona	Temperate	Csa	Warm	April to September	1994	1997	Non-extreme	Airport and surface stations	AT	Extremes	Daily	Hospital admissions	Morbidity	12 Diseases of the respiratory system	All respiratory diseases	Correlation estimates	Other	General population	Non-significant		Yes	Non-significant		Yes	Non-significant		14
192	10.1164/rccm.200802-217OC	Michelozzi	2009	Am J Respir Crit Care Med	Europe	Switzerland	Zurich	Temperate	Cfb	Warm	April to September	1990	1996	Non-extreme	Airport and surface stations	AT	Extremes	Daily	Hospital admissions	Morbidity	12 Diseases of the respiratory system	All respiratory diseases	Correlation estimates	Other	General population	Non-significant		Yes	Non-significant		Yes	Non-significant		14
193	10.1164/rccm.200802-217OC	Michelozzi	2009	Am J Respir Crit Care Med	Europe	Spain	Valencia	Arid, Temperate	BSk, Csa	Warm	April to September	1996	2000	Non-extreme	Airport and surface stations	AT	Extremes	Daily	Hospital admissions	Morbidity	12 Diseases of the respiratory system	All respiratory diseases	Correlation estimates	Other	General population	Non-significant		Yes	Non-significant		Yes	Increased risk		14
194	10.1164/rccm.200802-217OC	Michelozzi	2009	Am J Respir Crit Care Med	Europe	United Kingdom	London	Temperate	Cfb	Warm	April to September	1992	2000	Non-extreme	Airport and surface stations	AT	Extremes	Daily	Hospital admissions	Morbidity	12 Diseases of the respiratory system	All respiratory diseases	Correlation estimates	Other	General population	Increased risk		Yes	Increased risk		Yes	Increased risk		14
195	10.1164/rccm.200802-217OC	Michelozzi	2009	Am J Respir Crit Care Med	Europe	Ireland	Dublin	Temperate	Cfb	Warm	April to September	1994	2001	Non-extreme	Airport and surface stations	AT	Extremes	Daily	Hospital admissions	Morbidity	12 Diseases of the respiratory system	All respiratory diseases	Correlation estimates	Other	General population	Non-significant		Yes	Non-significant		Yes	Non-significant		14
196	10.1164/rccm.200802-217OC	Michelozzi	2009	Am J Respir Crit Care Med	Europe	Slovenia	Ljubljana	Temperate	Cfb	Warm	April to September	1997	1999	Non-extreme	Airport and surface stations	AT	Extremes	Daily	Hospital admissions	Morbidity	12 Diseases of the respiratory system	All respiratory diseases	Correlation estimates	Other	General population	Non-significant		Yes	Non-significant		Yes	Non-significant		14
197	10.1164/rccm.200802-217OC	Michelozzi	2009	Am J Respir Crit Care Med	Europe	Hungary	Budapest	Temperate	Cfb	Warm	April to September	1997	2000	Non-extreme	Airport and surface stations	AT	Extremes	Daily	Hospital admissions	Morbidity	12 Diseases of the respiratory system	All respiratory diseases	Correlation estimates	Other	General population	Non-significant		Yes	Non-significant		Yes	Non-significant		14
198	10.1164/rccm.200802-217OC	Michelozzi	2009	Am J Respir Crit Care Med	Europe	Italy	Milan	Temperate	Cfa	Warm	April to September	1990	1999	Non-extreme	Airport and surface stations	AT	Extremes	Daily	Hospital admissions	Morbidity	12 Diseases of the respiratory system	All respiratory diseases	Correlation estimates	Other	General population	Increased risk		Yes	Increased risk		Yes	Increased risk		14
199	10.1164/rccm.200802-217OC	Michelozzi	2009	Am J Respir Crit Care Med	Europe	Sweden	Stockholm	Continental	Dfb	Warm	April to September	1990	2000	Non-extreme	Airport and surface stations	AT	Extremes	Daily	Hospital admissions	Morbidity	12 Diseases of the respiratory system	All respiratory diseases	Correlation estimates	Other	General population	Increased risk		Yes	Increased risk		Yes	Increased risk		14
200	10.1164/rccm.200802-217OC	Michelozzi	2009	Am J Respir Crit Care Med	Europe	Italy	Rome	Temperate	Csa	Warm	April to September	1998	2000	Non-extreme	Airport and surface stations	AT	Extremes	Daily	Hospital admissions	Morbidity	12 Diseases of the respiratory system	All respiratory diseases	Correlation estimates	Other	General population	Increased risk		Yes	Increased risk		Yes	Increased risk		14
201	10.1164/rccm.200802-217OC	Michelozzi	2009	Am J Respir Crit Care Med	Europe	Italy	Turin	Temperate	Cfa	Warm	April to September	1995	1999	Non-extreme	Airport and surface stations	AT	Extremes	Daily	Hospital admissions	Morbidity	12 Diseases of the respiratory system	All respiratory diseases	Correlation estimates	Other	General population	Non-significant		Yes	Non-significant		Yes	Non-significant		14
202	10.1164/rccm.200802-217OC	Michelozzi	2009	Am J Respir Crit Care Med	Europe	France	Paris	Temperate	Cfb	Warm	April to September	1991	1995	Non-extreme	Airport and surface stations	AT	Extremes	Daily	Hospital admissions	Morbidity	12 Diseases of the respiratory system	All respiratory diseases	Correlation estimates	Other	General population	Non-significant		Yes	Non-significant		Yes	Non-significant		14
203	10.1016/j.envres.2009.03.010	Ostro	2009	Environ Res	North America	USA	Merced	Arid	BSk	Warm	July	2006	2006	Extreme	Surface station	AT	Central	Daily	Statistical service	Mortality	All causes	All causes	Effect estimate	Family of Poisson models	General population	Increased risk		Yes			No			12
204	10.1016/j.envres.2009.03.010	Ostro	2009	Environ Res	North America	USA	Kern, California	Arid	BSh	Warm	July	2006	2006	Extreme	Surface station	AT	Central	Daily	Statistical service	Mortality	All causes	All causes	Effect estimate	Family of Poisson models	General population	Increased risk		Yes			No			12
205	10.1016/j.envres.2009.03.010	Ostro	2009	Environ Res	North America	USA	Los Angeles	Arid, Temperate	BSk, Csa, Csb	Warm	July	2006	2006	Extreme	Surface station	AT	Central	Daily	Statistical service	Mortality	All causes	All causes	Effect estimate	Family of Poisson models	General population	Increased risk		Yes			No			12
206	10.1016/j.envres.2009.03.010	Ostro	2009	Environ Res	North America	USA	Fresno, California	Arid	BSh, BSk	Warm	July	2006	2006	Extreme	Surface station	AT	Central	Daily	Statistical service	Mortality	All causes	All causes	Effect estimate	Family of Poisson models	General population	Increased risk		Yes			No			12
207	10.1016/j.envres.2009.03.010	Ostro	2009	Environ Res	North America	USA	Sacramento	Temperate	Csa	Warm	July	2006	2006	Extreme	Surface station	AT	Central	Daily	Statistical service	Mortality	All causes	All causes	Effect estimate	Family of Poisson models	General population	Increased risk		Yes			No			12
208	10.1016/j.envres.2009.03.010	Ostro	2009	Environ Res	North America	USA	San Bernardino	Temperate	Csa	Warm	July	2006	2006	Extreme	Surface station	AT	Central	Daily	Statistical service	Mortality	All causes	All causes	Effect estimate	Family of Poisson models	General population	Increased risk		Yes			No			12
209	10.1016/j.envres.2009.03.010	Ostro	2009	Environ Res	North America	USA	Imperial, California	Arid	BWh	Warm	July	2006	2006	Extreme	Surface station	AT	Central	Daily	Statistical service	Mortality	All causes	All causes	Effect estimate	Family of Poisson models	General population	Increased risk		Yes			No			12
210	10.1186/1476-069X-8-50	Schifano	2009	Environ Health	Europe	Italy	Rome	Temperate	Csa	Warm	May to September	2005	2007	Extreme	Airport stations	AT	Extremes	Daily	Statistical service	Mortality	All causes	All causes non-injury	Effect estimate	Family of Poisson models	Elderly (65-74 years old)	Increased risk		Yes			No			12
211	10.1186/1476-069X-8-50	Schifano	2009	Environ Health	Europe	Italy	Rome	Temperate	Csa	Warm	May to September	2005	2007	Extreme	Airport stations	AT	Extremes	Daily	Statistical service	Mortality	All causes	All causes non-injury	Effect estimate	Family of Poisson models	Elderly (75+ years old)	Increased risk		Yes			No			12
212	10.1097/ede.0b013e31819ecdf0	Stafoggia	2009	Epidemiol	Europe	Italy	Rome	Temperate	Csa	Warm	Summer	1987	2005	Extreme	Airport stations	AT	Central	Daily		Mortality	11 Diseases of the circulatory system	Cardiocasvular diseases	Effect estimate	Other	General population			Yes	Increased risk		No			12
213	10.1097/ede.0b013e31819ecdf0	Stafoggia	2009	Epidemiol	Europe	Italy	Rome	Temperate	Csa	Warm	Summer	1987	2005	Extreme	Airport stations	AT	Central	Daily		Mortality	12 Diseases of the respiratory system	All respiratory diseases	Effect estimate	Other	General population			Yes	Increased risk		No			12
214	10.1097/ede.0b013e31819ecdf0	Stafoggia	2009	Epidemiol	Europe	Italy	Rome	Temperate	Csa	Warm	Summer	1987	2005	Extreme	Airport stations	AT	Central	Daily		Mortality	All causes	All causes	Effect estimate	Other	General population			Yes	Increased risk		No			12
215	10.1186/1476-069X-9-12	Almeida	2010	Environ Health	Europe	Portugal	Lisbon	Temperate	Csa	Warm	April to September	2000	2004	Non-extreme	Surface station	AT	Central	Daily	Statistical service	Mortality	11 Diseases of the circulatory system	Cardiocasvular diseases	Effect estimate	Family of Poisson models	General population	Increased risk		No			Yes	Increased risk		11
216	10.1186/1476-069X-9-12	Almeida	2010	Environ Health	Europe	Portugal	Oporto	Temperate	Csb	Warm	April to September	2000	2004	Non-extreme	Airport stations	AT	Central	Daily	Statistical service	Mortality	11 Diseases of the circulatory system	Cardiocasvular diseases	Effect estimate	Family of Poisson models	General population	Increased risk		No			Yes	Increased risk		11
217	10.1186/1476-069X-9-12	Almeida	2010	Environ Health	Europe	Portugal	Oporto	Temperate	Csb	Warm	April to September	2000	2004	Non-extreme	Airport stations	AT	Central	Daily	Statistical service	Mortality	12 Diseases of the respiratory system	All respiratory diseases	Effect estimate	Family of Poisson models	General population	Increased risk		No			Yes	Increased risk		11
218	10.1186/1476-069X-9-12	Almeida	2010	Environ Health	Europe	Portugal	Lisbon	Temperate	Csa	Warm	April to September	2000	2004	Non-extreme	Surface station	AT	Central	Daily	Statistical service	Mortality	12 Diseases of the respiratory system	All respiratory diseases	Effect estimate	Family of Poisson models	General population	Increased risk		No			Yes	Increased risk		11
219	10.1186/1476-069X-9-12	Almeida	2010	Environ Health	Europe	Portugal	Oporto	Temperate	Csb	Warm	April to September	2000	2004	Non-extreme	Airport stations	AT	Central	Daily	Statistical service	Mortality	All causes	All causes	Effect estimate	Family of Poisson models	General population	Increased risk		No			Yes	Increased risk		11
220	10.1186/1476-069X-9-12	Almeida	2010	Environ Health	Europe	Portugal	Lisbon	Temperate	Csa	Warm	April to September	2000	2004	Non-extreme	Surface station	AT	Central	Daily	Statistical service	Mortality	All causes	All causes	Effect estimate	Family of Poisson models	General population	Increased risk		No			Yes	Increased risk		11
221	10.1097/EDE.0b013e31826b7f97	Basu	2010	Epidemiol	North America	USA	California	Arid, Temperate	BSh, BSk, Csa, Csb	Warm	May to September	2005	2008	Non-extreme	Surface station	AT	Central	Daily	Emergency visits	Morbidity	01 Certain infectious or parasitic diseases	Intestinal infectious diseases	Percentage of change	Logistic regression	General population	Increased risk		Yes			No			13
222	10.1097/EDE.0b013e31826b7f97	Basu	2010	Epidemiol	North America	USA	California	Arid, Temperate	BSh, BSk, Csa, Csb	Warm	May to September	2005	2008	Non-extreme	Surface station	AT	Central	Daily	Emergency visits	Morbidity	05 Endocrine, nutritional or metabolic diseases	Dehydration	Percentage of change	Logistic regression	General population	Increased risk		Yes			No			13
223	10.1097/EDE.0b013e31826b7f97	Basu	2010	Epidemiol	North America	USA	California	Arid, Temperate	BSh, BSk, Csa, Csb	Warm	May to September	2005	2008	Non-extreme	Surface station	AT	Central	Daily	Emergency visits	Morbidity	05 Endocrine, nutritional or metabolic diseases	Diabetes	Percentage of change	Logistic regression	General population	Increased risk		Yes			Yes	Increased risk		13
224	10.1097/EDE.0b013e31826b7f97	Basu	2010	Epidemiol	North America	USA	California	Arid, Temperate	BSh, BSk, Csa, Csb	Warm	May to September	2005	2008	Non-extreme	Surface station	AT	Central	Daily	Emergency visits	Morbidity	08 Diseases of the nervous system	Ischemic stroke	Percentage of change	Logistic regression	General population	Increased risk		Yes			Yes	Increased risk		13
225	10.1097/EDE.0b013e31826b7f97	Basu	2010	Epidemiol	North America	USA	California	Arid, Temperate	BSh, BSk, Csa, Csb	Warm	May to September	2005	2008	Non-extreme	Surface station	AT	Central	Daily	Emergency visits	Morbidity	08 Diseases of the nervous system	Hemorrhagic stroke	Percentage of change	Logistic regression	General population	Decreased risk		Yes			No			13
226	10.1097/EDE.0b013e31826b7f97	Basu	2010	Epidemiol	North America	USA	California	Arid, Temperate	BSh, BSk, Csa, Csb	Warm	May to September	2005	2008	Non-extreme	Surface station	AT	Central	Daily	Emergency visits	Morbidity	11 Diseases of the circulatory system	Hypotension	Percentage of change	Logistic regression	General population	Increased risk		Yes			Yes	Increased risk		13
227	10.1097/EDE.0b013e31826b7f97	Basu	2010	Epidemiol	North America	USA	California	Arid, Temperate	BSh, BSk, Csa, Csb	Warm	May to September	2005	2008	Non-extreme	Surface station	AT	Central	Daily	Emergency visits	Morbidity	11 Diseases of the circulatory system	Heart failure	Percentage of change	Logistic regression	General population	Non-significant		Yes			No			13
228	10.1097/EDE.0b013e31826b7f97	Basu	2010	Epidemiol	North America	USA	California	Arid, Temperate	BSh, BSk, Csa, Csb	Warm	May to September	2005	2008	Non-extreme	Surface station	AT	Central	Daily	Emergency visits	Morbidity	11 Diseases of the circulatory system	Hypertension	Percentage of change	Logistic regression	General population	Decreased risk		Yes			Yes	Decreased risk		13
229	10.1097/EDE.0b013e31826b7f97	Basu	2010	Epidemiol	North America	USA	California	Arid, Temperate	BSh, BSk, Csa, Csb	Warm	May to September	2005	2008	Non-extreme	Surface station	AT	Central	Daily	Emergency visits	Morbidity	11 Diseases of the circulatory system	Cardiocasvular diseases	Percentage of change	Logistic regression	General population	Non-significant		Yes			No			13
230	10.1097/EDE.0b013e31826b7f97	Basu	2010	Epidemiol	North America	USA	California	Arid, Temperate	BSh, BSk, Csa, Csb	Warm	May to September	2005	2008	Non-extreme	Surface station	AT	Central	Daily	Emergency visits	Morbidity	11 Diseases of the circulatory system	Aneurysm	Percentage of change	Logistic regression	General population	Decreased risk		Yes			No			13
231	10.1097/EDE.0b013e31826b7f97	Basu	2010	Epidemiol	North America	USA	California	Arid, Temperate	BSh, BSk, Csa, Csb	Warm	May to September	2005	2008	Non-extreme	Surface station	AT	Central	Daily	Emergency visits	Morbidity	11 Diseases of the circulatory system	Acute myocardial infarction	Percentage of change	Logistic regression	General population	Non-significant		Yes			No			13
232	10.1097/EDE.0b013e31826b7f97	Basu	2010	Epidemiol	North America	USA	California	Arid, Temperate	BSh, BSk, Csa, Csb	Warm	May to September	2005	2008	Non-extreme	Surface station	AT	Central	Daily	Emergency visits	Morbidity	11 Diseases of the circulatory system	Dysrhythmia	Percentage of change	Logistic regression	General population	Increased risk		Yes			Yes	Non-significant		13
233	10.1097/EDE.0b013e31826b7f97	Basu	2010	Epidemiol	North America	USA	California	Arid, Temperate	BSh, BSk, Csa, Csb	Warm	May to September	2005	2008	Non-extreme	Surface station	AT	Central	Daily	Emergency visits	Morbidity	11 Diseases of the circulatory system	Ischemic heart disease	Percentage of change	Logistic regression	General population	Increased risk		Yes			Yes	Non-significant		13
234	10.1097/EDE.0b013e31826b7f97	Basu	2010	Epidemiol	North America	USA	California	Arid, Temperate	BSh, BSk, Csa, Csb	Warm	May to September	2005	2008	Non-extreme	Surface station	AT	Central	Daily	Emergency visits	Morbidity	12 Diseases of the respiratory system	Chronic bronchitis/Emphysema	Percentage of change	Logistic regression	General population	Non-significant		Yes			No			13
235	10.1097/EDE.0b013e31826b7f97	Basu	2010	Epidemiol	North America	USA	California	Arid, Temperate	BSh, BSk, Csa, Csb	Warm	May to September	2005	2008	Non-extreme	Surface station	AT	Central	Daily	Emergency visits	Morbidity	12 Diseases of the respiratory system	Pneumonia	Percentage of change	Logistic regression	General population	Increased risk		Yes			No			13
236	10.1097/EDE.0b013e31826b7f97	Basu	2010	Epidemiol	North America	USA	California	Arid, Temperate	BSh, BSk, Csa, Csb	Warm	May to September	2005	2008	Non-extreme	Surface station	AT	Central	Daily	Emergency visits	Morbidity	12 Diseases of the respiratory system	All respiratory diseases	Percentage of change	Logistic regression	General population	Non-significant		Yes			Yes	Increased risk		13
237	10.1097/EDE.0b013e31826b7f97	Basu	2010	Epidemiol	North America	USA	California	Arid, Temperate	BSh, BSk, Csa, Csb	Warm	May to September	2005	2008	Non-extreme	Surface station	AT	Central	Daily	Emergency visits	Morbidity	12 Diseases of the respiratory system	Asthma	Percentage of change	Logistic regression	General population	Non-significant		Yes			No			13
238	10.1097/EDE.0b013e31826b7f97	Basu	2010	Epidemiol	North America	USA	California	Arid, Temperate	BSh, BSk, Csa, Csb	Warm	May to September	2005	2008	Non-extreme	Surface station	AT	Central	Daily	Emergency visits	Morbidity	16 Diseases of the genitourinary system	Acute renal failure	Percentage of change	Logistic regression	General population	Increased risk		Yes			No			13
239	10.1093/aje/kwq170	Basu	2010	Am J Epidemiol	North America	USA	Multiprovince	Arid, Temperate	BSh, BSk, Csa, Csb	Warm	May to September	1999	2006	Non-extreme	Surface station	AT	Extremes and Central	Daily	Health/State service	Morbidity	18 Pregnancy, childbirth or the puerperium	Preterm delivery	Descriptive assessment	Logistic regression	Pregancy	Increased risk		Yes	Increased risk		No			12
240	10.1097/EDE.0b013e31826b7f97	Basu	2010	Epidemiol	North America	USA	California	Arid, Temperate	BSh, BSk, Csa, Csb	Warm	May to September	2005	2008	Non-extreme	Surface station	AT	Central	Daily	Emergency visits	Morbidity	22 Injury, poisoning or certain other consequences of external causes	Heat illness and heat stroke	Percentage of change	Logistic regression	General population	Increased risk		Yes			Yes	Increased risk		13
241	10.1016/j.wem.2010.04.006	Boeke	2010	Wilderness Environ Med	North America	USA	Iowa	Continental	Dfa	Warm	All	2004	2008	Non-extreme	Website data	HI	Central	Weekly	Emergency calls	Morbidity	05 Endocrine, nutritional or metabolic diseases	Dehydration	Correlation estimates	Correlations and Comparisons of means	Athletes	Increased risk		No			No			11
242	10.1186/1476-069X-9-37	D'Ippoliti	2010	Environ Health	Europe	Spain	Barcelona	Temperate	Csa	Warm	June to August	1991	2004	Extreme	Airport stations	AT	Extremes	Daily		Mortality	08 Diseases of the nervous system	All cerebrovascular diseases	Percentage of change	Family of Poisson models	Elderly	Increased risk		No			Yes	Increased risk		12
243	10.1186/1476-069X-9-37	D'Ippoliti	2010	Environ Health	Europe	Italy	Milan	Temperate	Cfa	Warm	June to August	1990	2003	Extreme	Airport stations	AT	Extremes	Daily		Mortality	08 Diseases of the nervous system	All cerebrovascular diseases	Percentage of change	Family of Poisson models	Elderly	Increased risk		No			Yes	Increased risk		12
244	10.1186/1476-069X-9-37	D'Ippoliti	2010	Environ Health	Europe	Hungary	Budapest	Temperate	Cfb	Warm	June to August	1992	2003	Extreme	Airport stations	AT	Extremes	Daily		Mortality	08 Diseases of the nervous system	All cerebrovascular diseases	Percentage of change	Family of Poisson models	Elderly	Increased risk		No			Yes	Increased risk		12
245	10.1186/1476-069X-9-37	D'Ippoliti	2010	Environ Health	Europe	Germany	Munich	Temperate	Cfb	Warm	June to August	1992	2004	Extreme	Airport stations	AT	Extremes	Daily		Mortality	08 Diseases of the nervous system	All cerebrovascular diseases	Percentage of change	Family of Poisson models	Elderly	Increased risk		No			Yes	Increased risk		12
246	10.1186/1476-069X-9-37	D'Ippoliti	2010	Environ Health	Europe	France	Paris	Temperate	Cfb	Warm	June to August	1990	2003	Extreme	Airport stations	AT	Extremes	Daily		Mortality	08 Diseases of the nervous system	All cerebrovascular diseases	Percentage of change	Family of Poisson models	Elderly	Increased risk		No			Yes	Increased risk		12
247	10.1186/1476-069X-9-37	D'Ippoliti	2010	Environ Health	Europe	Spain	Valencia	Arid, Temperate	BSk, Csa	Warm	June to August	1994	2003	Extreme	Airport stations	AT	Extremes	Daily		Mortality	08 Diseases of the nervous system	All cerebrovascular diseases	Percentage of change	Family of Poisson models	Elderly	Non-significant		No			Yes	Non-significant		12
248	10.1186/1476-069X-9-37	D'Ippoliti	2010	Environ Health	Europe	Italy	Rome	Temperate	Csa	Warm	June to August	1992	2004	Extreme	Airport stations	AT	Extremes	Daily		Mortality	08 Diseases of the nervous system	All cerebrovascular diseases	Percentage of change	Family of Poisson models	Elderly	Increased risk		No			Yes	Increased risk		12
249	10.1186/1476-069X-9-37	D'Ippoliti	2010	Environ Health	Europe	Greece	Athens	Temperate	Csa	Warm	June to August	1997	2004	Extreme	Airport stations	AT	Extremes	Daily		Mortality	08 Diseases of the nervous system	All cerebrovascular diseases	Percentage of change	Family of Poisson models	Elderly	Increased risk		No			Yes	Increased risk		12
250	10.1186/1476-069X-9-37	D'Ippoliti	2010	Environ Health	Europe	United Kingdom	London	Temperate	Cfb	Warm	June to August	1990	2004	Extreme	Airport stations	AT	Extremes	Daily		Mortality	08 Diseases of the nervous system	All cerebrovascular diseases	Percentage of change	Family of Poisson models	Elderly	Increased risk		No			Yes	Increased risk		12
251	10.1186/1476-069X-9-37	D'Ippoliti	2010	Environ Health	Europe	Spain	Valencia	Arid, Temperate	BSk, Csa	Warm	June to August	1994	2003	Extreme	Airport stations	AT	Extremes	Daily		Mortality	11 Diseases of the circulatory system	Cardiocasvular diseases	Percentage of change	Family of Poisson models	Elderly	Increased risk		No			Yes	Increased risk		12
252	10.1186/1476-069X-9-37	D'Ippoliti	2010	Environ Health	Europe	United Kingdom	London	Temperate	Cfb	Warm	June to August	1990	2004	Extreme	Airport stations	AT	Extremes	Daily		Mortality	11 Diseases of the circulatory system	Cardiocasvular diseases	Percentage of change	Family of Poisson models	Elderly	Increased risk		No			Yes	Increased risk		12
253	10.1186/1476-069X-9-37	D'Ippoliti	2010	Environ Health	Europe	Hungary	Budapest	Temperate	Cfb	Warm	June to August	1992	2003	Extreme	Airport stations	AT	Extremes	Daily		Mortality	11 Diseases of the circulatory system	Cardiocasvular diseases	Percentage of change	Family of Poisson models	Elderly	Increased risk		No			Yes	Increased risk		12
254	10.1186/1476-069X-9-37	D'Ippoliti	2010	Environ Health	Europe	France	Paris	Temperate	Cfb	Warm	June to August	1990	2003	Extreme	Airport stations	AT	Extremes	Daily		Mortality	11 Diseases of the circulatory system	Cardiocasvular diseases	Percentage of change	Family of Poisson models	Elderly	Increased risk		No			Yes	Increased risk		12
255	10.1186/1476-069X-9-37	D'Ippoliti	2010	Environ Health	Europe	Italy	Rome	Temperate	Csa	Warm	June to August	1992	2004	Extreme	Airport stations	AT	Extremes	Daily		Mortality	11 Diseases of the circulatory system	Cardiocasvular diseases	Percentage of change	Family of Poisson models	Elderly	Increased risk		No			Yes	Increased risk		12
256	10.1186/1476-069X-9-37	D'Ippoliti	2010	Environ Health	Europe	Greece	Athens	Temperate	Csa	Warm	June to August	1997	2004	Extreme	Airport stations	AT	Extremes	Daily		Mortality	11 Diseases of the circulatory system	Cardiocasvular diseases	Percentage of change	Family of Poisson models	Elderly	Increased risk		No			Yes	Increased risk		12
257	10.1186/1476-069X-9-37	D'Ippoliti	2010	Environ Health	Europe	Germany	Munich	Temperate	Cfb	Warm	June to August	1992	2004	Extreme	Airport stations	AT	Extremes	Daily		Mortality	11 Diseases of the circulatory system	Cardiocasvular diseases	Percentage of change	Family of Poisson models	Elderly	Increased risk		No			Yes	Increased risk		12
258	10.1186/1476-069X-9-37	D'Ippoliti	2010	Environ Health	Europe	Spain	Barcelona	Temperate	Csa	Warm	June to August	1991	2004	Extreme	Airport stations	AT	Extremes	Daily		Mortality	11 Diseases of the circulatory system	Cardiocasvular diseases	Percentage of change	Family of Poisson models	Elderly	Increased risk		No			Yes	Increased risk		12
259	10.1186/1476-069X-9-37	D'Ippoliti	2010	Environ Health	Europe	Italy	Milan	Temperate	Cfa	Warm	June to August	1990	2003	Extreme	Airport stations	AT	Extremes	Daily		Mortality	11 Diseases of the circulatory system	Cardiocasvular diseases	Percentage of change	Family of Poisson models	Elderly	Increased risk		No			Yes	Increased risk		12
260	10.1186/1476-069X-9-37	D'Ippoliti	2010	Environ Health	Europe	Spain	Valencia	Arid, Temperate	BSk, Csa	Warm	June to August	1994	2003	Extreme	Airport stations	AT	Extremes	Daily		Mortality	12 Diseases of the respiratory system	All respiratory diseases	Percentage of change	Family of Poisson models	Elderly	Increased risk		No			Yes	Increased risk		12
261	10.1186/1476-069X-9-37	D'Ippoliti	2010	Environ Health	Europe	Spain	Barcelona	Temperate	Csa	Warm	June to August	1991	2004	Extreme	Airport stations	AT	Extremes	Daily		Mortality	12 Diseases of the respiratory system	All respiratory diseases	Percentage of change	Family of Poisson models	Elderly	Increased risk		No			Yes	Increased risk		12
262	10.1186/1476-069X-9-37	D'Ippoliti	2010	Environ Health	Europe	Germany	Munich	Temperate	Cfb	Warm	June to August	1992	2004	Extreme	Airport stations	AT	Extremes	Daily		Mortality	12 Diseases of the respiratory system	All respiratory diseases	Percentage of change	Family of Poisson models	Elderly	Non-significant		No			Yes	Non-significant		12
263	10.1186/1476-069X-9-37	D'Ippoliti	2010	Environ Health	Europe	France	Paris	Temperate	Cfb	Warm	June to August	1990	2003	Extreme	Airport stations	AT	Extremes	Daily		Mortality	12 Diseases of the respiratory system	All respiratory diseases	Percentage of change	Family of Poisson models	Elderly	Increased risk		No			Yes	Increased risk		12
264	10.1186/1476-069X-9-37	D'Ippoliti	2010	Environ Health	Europe	Hungary	Budapest	Temperate	Cfb	Warm	June to August	1992	2003	Extreme	Airport stations	AT	Extremes	Daily		Mortality	12 Diseases of the respiratory system	All respiratory diseases	Percentage of change	Family of Poisson models	Elderly	Increased risk		No			Yes	Increased risk		12
265	10.1186/1476-069X-9-37	D'Ippoliti	2010	Environ Health	Europe	Italy	Rome	Temperate	Csa	Warm	June to August	1992	2004	Extreme	Airport stations	AT	Extremes	Daily		Mortality	12 Diseases of the respiratory system	All respiratory diseases	Percentage of change	Family of Poisson models	Elderly	Increased risk		No			Yes	Increased risk		12
266	10.1186/1476-069X-9-37	D'Ippoliti	2010	Environ Health	Europe	Italy	Milan	Temperate	Cfa	Warm	June to August	1990	2003	Extreme	Airport stations	AT	Extremes	Daily		Mortality	12 Diseases of the respiratory system	All respiratory diseases	Percentage of change	Family of Poisson models	Elderly	Increased risk		No			Yes	Increased risk		12
267	10.1186/1476-069X-9-37	D'Ippoliti	2010	Environ Health	Europe	Greece	Athens	Temperate	Csa	Warm	June to August	1997	2004	Extreme	Airport stations	AT	Extremes	Daily		Mortality	12 Diseases of the respiratory system	All respiratory diseases	Percentage of change	Family of Poisson models	Elderly	Increased risk		No			Yes	Increased risk		12
268	10.1186/1476-069X-9-37	D'Ippoliti	2010	Environ Health	Europe	United Kingdom	London	Temperate	Cfb	Warm	June to August	1990	2004	Extreme	Airport stations	AT	Extremes	Daily		Mortality	12 Diseases of the respiratory system	All respiratory diseases	Percentage of change	Family of Poisson models	Elderly	Increased risk		No			Yes	Increased risk		12
269	10.1186/1476-069X-9-37	D'Ippoliti	2010	Environ Health	Europe	Italy	Rome	Temperate	Csa	Warm	June to August	1992	2004	Extreme	Airport stations	AT	Extremes	Daily		Mortality	All causes	All natural causes	Percentage of change	Family of Poisson models	Elderly	Increased risk		No			Yes	Increased risk		12
270	10.1186/1476-069X-9-37	D'Ippoliti	2010	Environ Health	Europe	Germany	Munich	Temperate	Cfb	Warm	June to August	1992	2004	Extreme	Airport stations	AT	Extremes	Daily		Mortality	All causes	All natural causes	Percentage of change	Family of Poisson models	Elderly	Increased risk		No			Yes	Increased risk		12
271	10.1186/1476-069X-9-37	D'Ippoliti	2010	Environ Health	Europe	Hungary	Budapest	Temperate	Cfb	Warm	June to August	1992	2003	Extreme	Airport stations	AT	Extremes	Daily		Mortality	All causes	All natural causes	Percentage of change	Family of Poisson models	Elderly	Increased risk		No			Yes	Increased risk		12
272	10.1186/1476-069X-9-37	D'Ippoliti	2010	Environ Health	Europe	Greece	Athens	Temperate	Csa	Warm	June to August	1997	2004	Extreme	Airport stations	AT	Extremes	Daily		Mortality	All causes	All natural causes	Percentage of change	Family of Poisson models	Elderly	Increased risk		No			Yes	Increased risk		12
273	10.1186/1476-069X-9-37	D'Ippoliti	2010	Environ Health	Europe	United Kingdom	London	Temperate	Cfb	Warm	June to August	1990	2004	Extreme	Airport stations	AT	Extremes	Daily		Mortality	All causes	All natural causes	Percentage of change	Family of Poisson models	Elderly	Increased risk		No			Yes	Increased risk		12
274	10.1186/1476-069X-9-37	D'Ippoliti	2010	Environ Health	Europe	France	Paris	Temperate	Cfb	Warm	June to August	1990	2003	Extreme	Airport stations	AT	Extremes	Daily		Mortality	All causes	All natural causes	Percentage of change	Family of Poisson models	Elderly	Increased risk		No			Yes	Increased risk		12
275	10.1186/1476-069X-9-37	D'Ippoliti	2010	Environ Health	Europe	Italy	Milan	Temperate	Cfa	Warm	June to August	1990	2003	Extreme	Airport stations	AT	Extremes	Daily		Mortality	All causes	All natural causes	Percentage of change	Family of Poisson models	Elderly	Increased risk		No			Yes	Increased risk		12
276	10.1186/1476-069X-9-37	D'Ippoliti	2010	Environ Health	Europe	Spain	Barcelona	Temperate	Csa	Warm	June to August	1991	2004	Extreme	Airport stations	AT	Extremes	Daily		Mortality	All causes	All natural causes	Percentage of change	Family of Poisson models	Elderly	Increased risk		No			Yes	Increased risk		12
277	10.1186/1476-069X-9-37	D'Ippoliti	2010	Environ Health	Europe	Spain	Valencia	Arid, Temperate	BSk, Csa	Warm	June to August	1994	2003	Extreme	Airport stations	AT	Extremes	Daily		Mortality	All causes	All natural causes	Percentage of change	Family of Poisson models	Elderly	Increased risk		No			Yes	Increased risk		12
278	10.1007/s00038-009-0076-0	Green	2010	Int J Public Health	North America	USA	California	Arid, Temperate	BSh, BSk, Csa, Csb	Warm	May to September	1999	2005	Non-extreme	Surface station	AT	Central	Daily	Hospital admissions	Morbidity	01 Certain infectious or parasitic diseases	Intestinal infectious diseases	Percentage of change	Logistic regression	General population	Non-significant		Yes			No			13
279	10.1007/s00038-009-0076-0	Green	2010	Int J Public Health	North America	USA	California	Arid, Temperate	BSh, BSk, Csa, Csb	Warm	May to September	1999	2005	Non-extreme	Surface station	AT	Central	Daily	Hospital admissions	Morbidity	05 Endocrine, nutritional or metabolic diseases	Diabetes	Percentage of change	Logistic regression	General population	Increased risk		Yes			Yes	Increased risk		13
280	10.1007/s00038-009-0076-0	Green	2010	Int J Public Health	North America	USA	California	Arid, Temperate	BSh, BSk, Csa, Csb	Warm	May to September	1999	2005	Non-extreme	Surface station	AT	Central	Daily	Hospital admissions	Morbidity	05 Endocrine, nutritional or metabolic diseases	Dehydration	Percentage of change	Logistic regression	General population	Increased risk		Yes			Yes	Increased risk		13
281	10.1007/s00038-009-0076-0	Green	2010	Int J Public Health	North America	USA	California	Arid, Temperate	BSh, BSk, Csa, Csb	Warm	May to September	1999	2005	Non-extreme	Surface station	AT	Central	Daily	Hospital admissions	Morbidity	08 Diseases of the nervous system	All cerebrovascular diseases	Percentage of change	Logistic regression	General population	Non-significant		Yes			No			13
282	10.1007/s00038-009-0076-0	Green	2010	Int J Public Health	North America	USA	California	Arid, Temperate	BSh, BSk, Csa, Csb	Warm	May to September	1999	2005	Non-extreme	Surface station	AT	Central	Daily	Hospital admissions	Morbidity	08 Diseases of the nervous system	Ischemic stroke	Percentage of change	Logistic regression	General population	Non-significant		Yes			Yes	Increased risk		13
283	10.1007/s00038-009-0076-0	Green	2010	Int J Public Health	North America	USA	California	Arid, Temperate	BSh, BSk, Csa, Csb	Warm	May to September	1999	2005	Non-extreme	Surface station	AT	Central	Daily	Hospital admissions	Morbidity	08 Diseases of the nervous system	Hemorrhagic stroke	Percentage of change	Logistic regression	General population	Decreased risk		Yes			No			13
284	10.1007/s00038-009-0076-0	Green	2010	Int J Public Health	North America	USA	California	Arid, Temperate	BSh, BSk, Csa, Csb	Warm	May to September	1999	2005	Non-extreme	Surface station	AT	Central	Daily	Hospital admissions	Morbidity	11 Diseases of the circulatory system	Heart failure	Percentage of change	Logistic regression	General population	Non-significant		Yes			No			13
285	10.1007/s00038-009-0076-0	Green	2010	Int J Public Health	North America	USA	California	Arid, Temperate	BSh, BSk, Csa, Csb	Warm	May to September	1999	2005	Non-extreme	Surface station	AT	Central	Daily	Hospital admissions	Morbidity	11 Diseases of the circulatory system	Cardiocasvular diseases	Percentage of change	Logistic regression	General population	Non-significant		Yes			No			13
286	10.1007/s00038-009-0076-0	Green	2010	Int J Public Health	North America	USA	California	Arid, Temperate	BSh, BSk, Csa, Csb	Warm	May to September	1999	2005	Non-extreme	Surface station	AT	Central	Daily	Hospital admissions	Morbidity	11 Diseases of the circulatory system	Ischemic heart disease	Percentage of change	Logistic regression	General population	Non-significant		Yes			No			13
287	10.1007/s00038-009-0076-0	Green	2010	Int J Public Health	North America	USA	California	Arid, Temperate	BSh, BSk, Csa, Csb	Warm	May to September	1999	2005	Non-extreme	Surface station	AT	Central	Daily	Hospital admissions	Morbidity	11 Diseases of the circulatory system	Acute myocardial infarction	Percentage of change	Logistic regression	General population	Non-significant		Yes			No			13
288	10.1007/s00038-009-0076-0	Green	2010	Int J Public Health	North America	USA	California	Arid, Temperate	BSh, BSk, Csa, Csb	Warm	May to September	1999	2005	Non-extreme	Surface station	AT	Central	Daily	Hospital admissions	Morbidity	12 Diseases of the respiratory system	Asthma	Percentage of change	Logistic regression	General population	Non-significant		Yes			No			13
289	10.1007/s00038-009-0076-0	Green	2010	Int J Public Health	North America	USA	California	Arid, Temperate	BSh, BSk, Csa, Csb	Warm	May to September	1999	2005	Non-extreme	Surface station	AT	Central	Daily	Hospital admissions	Morbidity	12 Diseases of the respiratory system	Pneumonia	Percentage of change	Logistic regression	General population	Increased risk		Yes			Yes	Increased risk		13
290	10.1007/s00038-009-0076-0	Green	2010	Int J Public Health	North America	USA	California	Arid, Temperate	BSh, BSk, Csa, Csb	Warm	May to September	1999	2005	Non-extreme	Surface station	AT	Central	Daily	Hospital admissions	Morbidity	12 Diseases of the respiratory system	Chronic bronchitis/Emphysema	Percentage of change	Logistic regression	General population	Non-significant		Yes			No			13
291	10.1007/s00038-009-0076-0	Green	2010	Int J Public Health	North America	USA	California	Arid, Temperate	BSh, BSk, Csa, Csb	Warm	May to September	1999	2005	Non-extreme	Surface station	AT	Central	Daily	Hospital admissions	Morbidity	12 Diseases of the respiratory system	All respiratory diseases	Percentage of change	Logistic regression	General population	Increased risk		Yes			No			13
292	10.1007/s00038-009-0076-0	Green	2010	Int J Public Health	North America	USA	California	Arid, Temperate	BSh, BSk, Csa, Csb	Warm	May to September	1999	2005	Non-extreme	Surface station	AT	Central	Daily	Hospital admissions	Morbidity	16 Diseases of the genitourinary system	Acute renal failure	Percentage of change	Logistic regression	General population	Increased risk		Yes			Yes	Increased risk		13
293	10.1007/s00038-009-0076-0	Green	2010	Int J Public Health	North America	USA	California	Arid, Temperate	BSh, BSk, Csa, Csb	Warm	May to September	1999	2005	Non-extreme	Surface station	AT	Central	Daily	Hospital admissions	Morbidity	22 Injury, poisoning or certain other consequences of external causes	Heat stroke	Percentage of change	Logistic regression	General population	Increased risk		Yes			No			13
294	10.3390/ijerph7072965	Muthers	2010	Int J Environ Res Public Health	Europe	Austria	Vienna	Continental	Dfb	Warm	April to October	1970	2007	Extreme	Surface station	PET	Central	Daily	Statistical service	Mortality	11 and 12 Diseases of the circulatory and respiratory system	All circulatory and respiratory disease	Effect estimate	Linear regression	General population	Increased risk		No			No			11
295	10.1007/s00508-010-1424-z	Muthers	2010	Wien Klin Wochenschr	Europe	Austria	Vienna	Continental	Dfb	Warm	April to October	1970	2007	Extreme	Surface station	PET	Central	Daily	Statistical service	Mortality	All causes	All causes	Effect estimate	Linear regression	General population	Increased risk		No			No			11
296	10.3390/ijerph7072965	Muthers	2010	Int J Environ Res Public Health	Europe	Austria	Vienna	Continental	Dfb	Warm	April to October	1970	2007	Extreme	Surface station	PET	Central	Daily	Statistical service	Mortality	All causes	All causes	Effect estimate	Linear regression	General population	Increased risk		No			No			11
297	10.1093/aje/kwq231	Ostro	2010	Am J Epidemiol	North America	USA	California	Arid, Temperate	BSh, BSk, Csa, Csb	Warm	May to September	1999	2005	Non-extreme	Surface station	AT	Central	Daily	Statistical service	Mortality	01 Certain infectious or parasitic diseases	Intestinal infectious diseases	Percentage of change	Logistic regression	General population	Non-significant		Yes	Non-significant		Yes	Non-significant		13
298	10.1093/aje/kwq231	Ostro	2010	Am J Epidemiol	North America	USA	California	Arid, Temperate	BSh, BSk, Csa, Csb	Warm	May to September	1999	2005	Non-extreme	Surface station	AT	Central	Daily	Statistical service	Mortality	05 Endocrine, nutritional or metabolic diseases	Diabetes	Percentage of change	Logistic regression	General population			Yes			No			13
299	10.1093/aje/kwq231	Ostro	2010	Am J Epidemiol	North America	USA	California	Arid, Temperate	BSh, BSk, Csa, Csb	Warm	May to September	1999	2005	Non-extreme	Surface station	AT	Central	Daily	Statistical service	Mortality	05 Endocrine, nutritional or metabolic diseases	Dehydration	Percentage of change	Logistic regression	General population			Yes			No			13
300	10.1093/aje/kwq231	Ostro	2010	Am J Epidemiol	North America	USA	California	Arid, Temperate	BSh, BSk, Csa, Csb	Warm	May to September	1999	2005	Non-extreme	Surface station	AT	Central	Daily	Statistical service	Mortality	08 Diseases of the nervous system	Stroke	Percentage of change	Logistic regression	General population	Non-significant		Yes	Non-significant		Yes	Non-significant		13
301	10.1093/aje/kwq231	Ostro	2010	Am J Epidemiol	North America	USA	California	Arid, Temperate	BSh, BSk, Csa, Csb	Warm	May to September	1999	2005	Non-extreme	Surface station	AT	Central	Daily	Statistical service	Mortality	08 Diseases of the nervous system	Ischemic stroke	Percentage of change	Logistic regression	General population			Yes			No			13
302	10.1093/aje/kwq231	Ostro	2010	Am J Epidemiol	North America	USA	Pasadena	Temperate	Csa	Warm	May to September	1999	2005	Non-extreme	Surface station	AT	Central	Daily	Statistical service	Mortality	11 Diseases of the circulatory system	Cardiocasvular diseases	Percentage of change	Logistic regression	General population	Non-significant		Yes			No			13
303	10.1093/aje/kwq231	Ostro	2010	Am J Epidemiol	North America	USA	Arcata	Temperate	Csb	Warm	May to September	1999	2005	Non-extreme	Surface station	AT	Central	Daily	Statistical service	Mortality	11 Diseases of the circulatory system	Cardiocasvular diseases	Percentage of change	Logistic regression	General population			Yes			No			13
304	10.1093/aje/kwq231	Ostro	2010	Am J Epidemiol	North America	USA	Fresno, California	Arid	BSh, BSk	Warm	May to September	1999	2005	Non-extreme	Surface station	AT	Central	Daily	Statistical service	Mortality	11 Diseases of the circulatory system	Cardiocasvular diseases	Percentage of change	Logistic regression	General population	Non-significant		Yes			No			13
305	10.1093/aje/kwq231	Ostro	2010	Am J Epidemiol	North America	USA	Santa Maria, California	Temperate	Csb	Warm	May to September	1999	2005	Non-extreme	Surface station	AT	Central	Daily	Statistical service	Mortality	11 Diseases of the circulatory system	Cardiocasvular diseases	Percentage of change	Logistic regression	General population	Increased risk		Yes			No			13
306	10.1093/aje/kwq231	Ostro	2010	Am J Epidemiol	North America	USA	San Diego, California	Arid	BSk	Warm	May to September	1999	2005	Non-extreme	Surface station	AT	Central	Daily	Statistical service	Mortality	11 Diseases of the circulatory system	Cardiocasvular diseases	Percentage of change	Logistic regression	General population	Increased risk		Yes			No			13
307	10.1093/aje/kwq231	Ostro	2010	Am J Epidemiol	North America	USA	Red Bluff	Temperate	Csa	Warm	May to September	1999	2005	Non-extreme	Surface station	AT	Central	Daily	Statistical service	Mortality	11 Diseases of the circulatory system	Cardiocasvular diseases	Percentage of change	Logistic regression	General population	Non-significant		Yes			No			13
308	10.1093/aje/kwq231	Ostro	2010	Am J Epidemiol	North America	USA	Sacramento	Temperate	Csa	Warm	May to September	1999	2005	Non-extreme	Surface station	AT	Central	Daily	Statistical service	Mortality	11 Diseases of the circulatory system	Cardiocasvular diseases	Percentage of change	Logistic regression	General population	Non-significant		Yes			No			13
309	10.1093/aje/kwq231	Ostro	2010	Am J Epidemiol	North America	USA	El Toro, California	Temperate	Csa	Warm	May to September	1999	2005	Non-extreme	Surface station	AT	Central	Daily	Statistical service	Mortality	11 Diseases of the circulatory system	Cardiocasvular diseases	Percentage of change	Logistic regression	General population	Increased risk		Yes			No			13
310	10.1093/aje/kwq231	Ostro	2010	Am J Epidemiol	North America	USA	Oakland	Temperate	Csb	Warm	May to September	1999	2005	Non-extreme	Surface station	AT	Central	Daily	Statistical service	Mortality	11 Diseases of the circulatory system	Cardiocasvular diseases	Percentage of change	Logistic regression	General population	Increased risk		Yes			No			13
311	10.1093/aje/kwq231	Ostro	2010	Am J Epidemiol	North America	USA	California	Arid, Temperate	BSh, BSk, Csa, Csb	Warm	May to September	1999	2005	Non-extreme	Surface station	AT	Central	Daily	Statistical service	Mortality	11 Diseases of the circulatory system	Ischemic heart disease	Percentage of change	Logistic regression	General population			Yes			No			13
312	10.1093/aje/kwq231	Ostro	2010	Am J Epidemiol	North America	USA	El Centro, California	Arid	BWh	Warm	May to September	1999	2005	Non-extreme	Surface station	AT	Central	Daily	Statistical service	Mortality	11 Diseases of the circulatory system	Cardiocasvular diseases	Percentage of change	Logistic regression	General population	Non-significant		Yes			No			13
313	10.1093/aje/kwq231	Ostro	2010	Am J Epidemiol	North America	USA	California	Arid, Temperate	BSh, BSk, Csa, Csb	Warm	May to September	1999	2005	Non-extreme	Surface station	AT	Central	Daily	Statistical service	Mortality	11 Diseases of the circulatory system	Myocardial Infraction	Percentage of change	Logistic regression	General population	Non-significant		Yes	Non-significant		Yes	Non-significant		13
314	10.1093/aje/kwq231	Ostro	2010	Am J Epidemiol	North America	USA	California	Arid, Temperate	BSh, BSk, Csa, Csb	Warm	May to September	1999	2005	Non-extreme	Surface station	AT	Central	Daily	Statistical service	Mortality	11 Diseases of the circulatory system	Heart failure	Percentage of change	Logistic regression	General population	Non-significant		Yes	Non-significant		Yes	Non-significant		13
315	10.1093/aje/kwq231	Ostro	2010	Am J Epidemiol	North America	USA	Mount Shasta	Temperate	Csb	Warm	May to September	1999	2005	Non-extreme	Surface station	AT	Central	Daily	Statistical service	Mortality	11 Diseases of the circulatory system	Cardiocasvular diseases	Percentage of change	Logistic regression	General population	Non-significant		Yes			No			13
316	10.1093/aje/kwq231	Ostro	2010	Am J Epidemiol	North America	USA	Los Angeles	Arid, Temperate	BSk, Csa, Csb	Warm	May to September	1999	2005	Non-extreme	Surface station	AT	Central	Daily	Statistical service	Mortality	11 Diseases of the circulatory system	Cardiocasvular diseases	Percentage of change	Logistic regression	General population	Increased risk		Yes			No			13
317	10.1093/aje/kwq231	Ostro	2010	Am J Epidemiol	North America	USA	Santa Rosa, California	Temperate	Csb	Warm	May to September	1999	2005	Non-extreme	Surface station	AT	Central	Daily	Statistical service	Mortality	11 Diseases of the circulatory system	Cardiocasvular diseases	Percentage of change	Logistic regression	General population	Increased risk		Yes			No			13
318	10.1093/aje/kwq231	Ostro	2010	Am J Epidemiol	North America	USA	China Lake	Arid	BWh	Warm	May to September	1999	2005	Non-extreme	Surface station	AT	Central	Daily	Statistical service	Mortality	11 Diseases of the circulatory system	Cardiocasvular diseases	Percentage of change	Logistic regression	General population	Non-significant		Yes			No			13
319	10.1093/aje/kwq231	Ostro	2010	Am J Epidemiol	North America	USA	Riverside	Arid, Temperate	BSh, Csa	Warm	May to September	1999	2005	Non-extreme	Surface station	AT	Central	Daily	Statistical service	Mortality	11 Diseases of the circulatory system	Cardiocasvular diseases	Percentage of change	Logistic regression	General population	Non-significant		Yes			No			13
320	10.1093/aje/kwq231	Ostro	2010	Am J Epidemiol	North America	USA	Sunnyvale	Temperate	Csb	Warm	May to September	1999	2005	Non-extreme	Surface station	AT	Central	Daily	Statistical service	Mortality	11 Diseases of the circulatory system	Cardiocasvular diseases	Percentage of change	Logistic regression	General population	Non-significant		Yes			No			13
321	10.1093/aje/kwq231	Ostro	2010	Am J Epidemiol	North America	USA	California	Arid, Temperate	BSh, BSk, Csa, Csb	Warm	May to September	1999	2005	Non-extreme	Surface station	AT	Central	Daily	Statistical service	Mortality	11 Diseases of the circulatory system	Cardiocasvular diseases	Percentage of change	Logistic regression	General population			Yes			No			13
322	10.1093/aje/kwq231	Ostro	2010	Am J Epidemiol	North America	USA	China Lake	Arid	BWh	Warm	May to September	1999	2005	Non-extreme	Surface station	AT	Central	Daily	Statistical service	Mortality	12 Diseases of the respiratory system	All respiratory diseases	Percentage of change	Logistic regression	General population	Non-significant		Yes			No			13
323	10.1093/aje/kwq231	Ostro	2010	Am J Epidemiol	North America	USA	El Toro, California	Temperate	Csa	Warm	May to September	1999	2005	Non-extreme	Surface station	AT	Central	Daily	Statistical service	Mortality	12 Diseases of the respiratory system	All respiratory diseases	Percentage of change	Logistic regression	General population	Increased risk		Yes			No			13
324	10.1093/aje/kwq231	Ostro	2010	Am J Epidemiol	North America	USA	California	Arid, Temperate	BSh, BSk, Csa, Csb	Warm	May to September	1999	2005	Non-extreme	Surface station	AT	Central	Daily	Statistical service	Mortality	12 Diseases of the respiratory system	Asthma	Percentage of change	Logistic regression	General population	Non-significant		Yes	Non-significant		Yes	Non-significant		13
325	10.1093/aje/kwq231	Ostro	2010	Am J Epidemiol	North America	USA	Oakland	Temperate	Csb	Warm	May to September	1999	2005	Non-extreme	Surface station	AT	Central	Daily	Statistical service	Mortality	12 Diseases of the respiratory system	All respiratory diseases	Percentage of change	Logistic regression	General population	Increased risk		Yes			No			13
326	10.1093/aje/kwq231	Ostro	2010	Am J Epidemiol	North America	USA	California	Arid, Temperate	BSh, BSk, Csa, Csb	Warm	May to September	1999	2005	Non-extreme	Surface station	AT	Central	Daily	Statistical service	Mortality	12 Diseases of the respiratory system	Pneumonia	Percentage of change	Logistic regression	General population			Yes			No			13
327	10.1093/aje/kwq231	Ostro	2010	Am J Epidemiol	North America	USA	Santa Maria, California	Temperate	Csb	Warm	May to September	1999	2005	Non-extreme	Surface station	AT	Central	Daily	Statistical service	Mortality	12 Diseases of the respiratory system	All respiratory diseases	Percentage of change	Logistic regression	General population	Non-significant		Yes			No			13
328	10.1093/aje/kwq231	Ostro	2010	Am J Epidemiol	North America	USA	Fresno, California	Arid	BSh, BSk	Warm	May to September	1999	2005	Non-extreme	Surface station	AT	Central	Daily	Statistical service	Mortality	12 Diseases of the respiratory system	All respiratory diseases	Percentage of change	Logistic regression	General population	Increased risk		Yes			No			13
329	10.1093/aje/kwq231	Ostro	2010	Am J Epidemiol	North America	USA	El Centro, California	Arid	BWh	Warm	May to September	1999	2005	Non-extreme	Surface station	AT	Central	Daily	Statistical service	Mortality	12 Diseases of the respiratory system	All respiratory diseases	Percentage of change	Logistic regression	General population	Non-significant		Yes			No			13
330	10.1093/aje/kwq231	Ostro	2010	Am J Epidemiol	North America	USA	Sunnyvale	Temperate	Csb	Warm	May to September	1999	2005	Non-extreme	Surface station	AT	Central	Daily	Statistical service	Mortality	12 Diseases of the respiratory system	All respiratory diseases	Percentage of change	Logistic regression	General population	Non-significant		Yes			No			13
331	10.1093/aje/kwq231	Ostro	2010	Am J Epidemiol	North America	USA	Red Bluff	Temperate	Csa	Warm	May to September	1999	2005	Non-extreme	Surface station	AT	Central	Daily	Statistical service	Mortality	12 Diseases of the respiratory system	All respiratory diseases	Percentage of change	Logistic regression	General population	Non-significant		Yes			No			13
332	10.1093/aje/kwq231	Ostro	2010	Am J Epidemiol	North America	USA	Santa Rosa, California	Temperate	Csb	Warm	May to September	1999	2005	Non-extreme	Surface station	AT	Central	Daily	Statistical service	Mortality	12 Diseases of the respiratory system	All respiratory diseases	Percentage of change	Logistic regression	General population	Increased risk		Yes			No			13
333	10.1093/aje/kwq231	Ostro	2010	Am J Epidemiol	North America	USA	California	Arid, Temperate	BSh, BSk, Csa, Csb	Warm	May to September	1999	2005	Non-extreme	Surface station	AT	Central	Daily	Statistical service	Mortality	12 Diseases of the respiratory system	All respiratory diseases	Percentage of change	Logistic regression	General population			Yes			No			13
334	10.1093/aje/kwq231	Ostro	2010	Am J Epidemiol	North America	USA	Arcata	Temperate	Csb	Warm	May to September	1999	2005	Non-extreme	Surface station	AT	Central	Daily	Statistical service	Mortality	12 Diseases of the respiratory system	All respiratory diseases	Percentage of change	Logistic regression	General population			Yes			No			13
335	10.1093/aje/kwq231	Ostro	2010	Am J Epidemiol	North America	USA	Los Angeles	Arid, Temperate	BSk, Csa, Csb	Warm	May to September	1999	2005	Non-extreme	Surface station	AT	Central	Daily	Statistical service	Mortality	12 Diseases of the respiratory system	All respiratory diseases	Percentage of change	Logistic regression	General population	Increased risk		Yes			No			13
336	10.1093/aje/kwq231	Ostro	2010	Am J Epidemiol	North America	USA	San Diego, California	Arid	BSk	Warm	May to September	1999	2005	Non-extreme	Surface station	AT	Central	Daily	Statistical service	Mortality	12 Diseases of the respiratory system	All respiratory diseases	Percentage of change	Logistic regression	General population	Increased risk		Yes			No			13
337	10.1093/aje/kwq231	Ostro	2010	Am J Epidemiol	North America	USA	Riverside	Arid, Temperate	BSh, Csa	Warm	May to September	1999	2005	Non-extreme	Surface station	AT	Central	Daily	Statistical service	Mortality	12 Diseases of the respiratory system	All respiratory diseases	Percentage of change	Logistic regression	General population	Non-significant		Yes			No			13
338	10.1093/aje/kwq231	Ostro	2010	Am J Epidemiol	North America	USA	Sacramento	Temperate	Csa	Warm	May to September	1999	2005	Non-extreme	Surface station	AT	Central	Daily	Statistical service	Mortality	12 Diseases of the respiratory system	All respiratory diseases	Percentage of change	Logistic regression	General population	Non-significant		Yes			No			13
339	10.1093/aje/kwq231	Ostro	2010	Am J Epidemiol	North America	USA	Pasadena	Temperate	Csa	Warm	May to September	1999	2005	Non-extreme	Surface station	AT	Central	Daily	Statistical service	Mortality	12 Diseases of the respiratory system	All respiratory diseases	Percentage of change	Logistic regression	General population	Increased risk		Yes			No			13
340	10.1093/aje/kwq231	Ostro	2010	Am J Epidemiol	North America	USA	California	Arid, Temperate	BSh, BSk, Csa, Csb	Warm	May to September	1999	2005	Non-extreme	Surface station	AT	Central	Daily	Statistical service	Mortality	12 Diseases of the respiratory system	Chronic obstructive pulmonary disease	Percentage of change	Logistic regression	General population	Non-significant		Yes	Non-significant		Yes	Non-significant		13
341	10.1093/aje/kwq231	Ostro	2010	Am J Epidemiol	North America	USA	Mount Shasta	Temperate	Csb	Warm	May to September	1999	2005	Non-extreme	Surface station	AT	Central	Daily	Statistical service	Mortality	12 Diseases of the respiratory system	All respiratory diseases	Percentage of change	Logistic regression	General population	Non-significant		Yes			No			13
342	10.1093/aje/kwq231	Ostro	2010	Am J Epidemiol	North America	USA	California	Arid, Temperate	BSh, BSk, Csa, Csb	Warm	May to September	1999	2005	Non-extreme	Surface station	AT	Central	Daily	Statistical service	Mortality	16 Diseases of the genitourinary system	Acute renal failure	Percentage of change	Logistic regression	General population			Yes			No			13
343	10.1093/aje/kwq231	Ostro	2010	Am J Epidemiol	North America	USA	California	Arid, Temperate	BSh, BSk, Csa, Csb	Warm	May to September	1999	2005	Non-extreme	Surface station	AT	Central	Daily	Statistical service	Mortality	22 Injury, poisoning or certain other consequences of external causes	Heat stroke	Percentage of change	Logistic regression	General population			Yes			No			13
344	10.1016/j.envres.2009.12.002	Theoharatos	2010	Environ Res	Europe	Greece	Athens	Temperate	Cfa	Warm	Summer	2007	2007	Extreme	Airport stations	HL	Central	Daily	Hospital admissions	Morbidity	22 Injury, poisoning or certain other consequences of external causes	Heat Stroke	Descriptive assessment	Descriptive	General population	Non-significant		Yes			No			11
345	10.1155/2010/209270	de Sousa Zanotti Stagliorio Coelho	2010	J Environ Public Health	South America	Brazil	Sao Paulo	Temperate	Cfa	All	All	1997	2000	Non-extreme	Surface station	ET	Extremes and Central	Daily	Hospital admissions	Morbidity	12 Diseases of the respiratory system	Lower respiratory infections and chronic lower respiratory diseases	Effect estimate	Family of Poisson models	Children	Non-significant	Non-significant	Yes	Non-significant	Increased risk	No			13
346	10.1155/2010/209270	de Sousa Zanotti Stagliorio Coelho	2010	J Environ Public Health	South America	Brazil	Sao Paulo	Temperate	Cfa	All	All	1997	2000	Non-extreme	Surface station	ET	Extremes and Central	Daily	Hospital admissions	Morbidity	12 Diseases of the respiratory system	Influenza and pneumonia	Effect estimate	Family of Poisson models	Children	Non-significant	Non-significant	Yes	Non-significant	Increased risk	No			13
347	10.1155/2010/209270	de Sousa Zanotti Stagliorio Coelho	2010	J Environ Public Health	South America	Brazil	Sao Paulo	Temperate	Cfa	All	All	1997	2000	Non-extreme	Surface station	ET	Extremes and Central	Daily	Hospital admissions	Morbidity	12 Diseases of the respiratory system	Upper respirtory infections and other diseases of the upper respiratory tract	Effect estimate	Family of Poisson models	Children	Non-significant	Non-significant	Yes	Non-significant	Increased risk	No			13
348	10.1155/2010/209270	de Sousa Zanotti Stagliorio Coelho	2010	J Environ Public Health	South America	Brazil	Sao Paulo	Temperate	Cfa	All	All	1997	2000	Non-extreme	Surface station	ETw	Extremes and Central	Daily	Hospital admissions	Morbidity	12 Diseases of the respiratory system	Upper respirtory infections and other diseases of the upper respiratory tract	Effect estimate	Family of Poisson models	Children	Non-significant	Non-significant	Yes	Non-significant	Increased risk	No			13
349	10.1155/2010/209270	de Sousa Zanotti Stagliorio Coelho	2010	J Environ Public Health	South America	Brazil	Sao Paulo	Temperate	Cfa	All	All	1997	2000	Non-extreme	Surface station	ETw	Extremes and Central	Daily	Hospital admissions	Morbidity	12 Diseases of the respiratory system	Lower respiratory infections and chronic lower respiratory diseases	Effect estimate	Family of Poisson models	Children	Non-significant	Non-significant	Yes	Non-significant	Increased risk	No			13
350	10.1155/2010/209270	de Sousa Zanotti Stagliorio Coelho	2010	J Environ Public Health	South America	Brazil	Sao Paulo	Temperate	Cfa	All	All	1997	2000	Non-extreme	Surface station	ETw	Extremes and Central	Daily	Hospital admissions	Morbidity	12 Diseases of the respiratory system	Influenza and pneumonia	Effect estimate	Family of Poisson models	Children	Non-significant	Non-significant	Yes	Non-significant	Increased risk	No			13
351	10.1016/j.envres.2011.07.005	Alessandrini	2011	Environ Res	Europe	Italy	Emilia–Romagna	Temperate	Cfa	Warm	May to September	2002	2006	Non-extreme	Surface station	AT	Central	Daily	Emergency calls	Morbidity	11 Diseases of the circulatory system	Cardiocasvular diseases		Family of Poisson models	Adults	Non-significant		No			Yes	Non-significant		12
352	10.1016/j.envres.2011.07.005	Alessandrini	2011	Environ Res	Europe	Italy	Emilia–Romagna	Temperate	Cfa	Warm	May to September	2002	2006	Non-extreme	Surface station	AT	Central	Daily	Emergency calls	Morbidity	12 Diseases of the respiratory system	All respiratory diseases		Family of Poisson models	Adults	Increased risk		No			Yes	Increased risk		12
353	10.1016/j.envres.2011.07.005	Alessandrini	2011	Environ Res	Europe	Italy	Emilia–Romagna	Temperate	Cfa	Warm	May to September	2002	2006	Non-extreme	Surface station	AT	Central	Daily	Emergency calls	Morbidity	All causes	All causes		Family of Poisson models	Adults	Increased risk		No			Yes	Increased risk		12
354	10.1136/jech.2009.101485	Bassil	2011	J Epidemiol Community Health	North America	Canada	Toronto	Continental	Dfa	Warm	Summer	2005	2005	Non-extreme	Airport stations	HU	Extremes	Daily	Emergency calls	Morbidity	22 Injury, poisoning or certain other consequences of external causes	Heat-related illness	Effect estimate	Family of Poisson models	General population	Increased risk		No			No			10
355	10.1016/j.envres.2011.09.006	Basu	2011	Environ Res	North America	USA	California	Arid, Temperate	BSh, BSk, Csa, Csb	Warm	May to September	1999	2006	Non-extreme	Surface station	AT	Central	Daily	Statistical service	Mortality	11 Diseases of the circulatory system	Cardiocasvular diseases	Descriptive assessment	Family of Poisson models	General population	Increased risk		Yes			Yes	Increased risk		11
356	10.1016/j.envres.2011.09.006	Basu	2011	Environ Res	North America	USA	California	Arid, Temperate	BSh, BSk, Csa, Csb	Warm	May to September	1999	2006	Non-extreme	Surface station	AT	Central	Daily	Statistical service	Mortality	12 Diseases of the respiratory system	All respiratory diseases	Descriptive assessment	Family of Poisson models	General population	Increased risk		Yes			Yes	Increased risk		11
357	10.1016/j.envres.2011.09.006	Basu	2011	Environ Res	North America	USA	California	Arid, Temperate	BSh, BSk, Csa, Csb	Warm	May to September	1999	2006	Both	Surface station	AT	Central	Daily	Statistical service	Mortality	All causes	All causes	Percentage of change	Family of Poisson models	General population	Increased risk		Yes			Yes	Increased risk		11
358	10.1089/tmj.2013.0086	Brunetti	2011	Telemedicine E-health	Europe	Italy	Apulia	Temperate	Csa	Warm	July	2011	2011	Extreme	Surface station	HI	Central	Daily	Emergency calls	Morbidity	11 Diseases of the circulatory system	Cardiocasvular diseases	Correlation estimates	Correlations and Comparisons of means	General population	Increased risk		Yes	Increased risk		Yes	Non-significant		11
359	10.1016/j.envpol.2011.02.005	Burkart	2011	Environ Pollut	Asia	Bangladesh	Country	Tropical	Am, Aw	All	All	2003	2007	Extreme	Surface station	PET	Central	Daily	Statistical service	Mortality	11 Diseases of the circulatory system	Cardiocasvular diseases		Family of Poisson models	General population			Yes			No			12
360	10.1016/j.envpol.2011.02.005	Burkart	2011	Environ Pollut	Asia	Bangladesh	Country	Tropical	Am, Aw	All	All	2003	2007	Extreme	Surface station	UTCI	Central	Daily	Statistical service	Mortality	11 Diseases of the circulatory system	Cardiocasvular diseases		Family of Poisson models	General population			Yes			No			12
361	10.1016/j.envpol.2011.02.005	Burkart	2011	Environ Pollut	Asia	Bangladesh	Country	Tropical	Am, Aw	All	All	2003	2007	Extreme	Surface station	HI	Central	Daily	Statistical service	Mortality	11 Diseases of the circulatory system	Cardiocasvular diseases		Family of Poisson models	General population			Yes			No			12
362	10.1016/j.envpol.2011.02.005	Burkart	2011	Environ Pollut	Asia	Bangladesh	Country	Tropical	Am, Aw	All	All	2003	2007	Extreme	Surface station	UTCI	Central	Daily	Statistical service	Mortality	All causes	All causes		Family of Poisson models	General population			Yes			No			12
363	10.1016/j.envpol.2011.02.005	Burkart	2011	Environ Pollut	Asia	Bangladesh	Country	Tropical	Am, Aw	All	All	2003	2007	Extreme	Surface station	PET	Central	Daily	Statistical service	Mortality	All causes	All causes		Family of Poisson models	General population			Yes			No			12
364	10.1016/j.envpol.2011.02.005	Burkart	2011	Environ Pollut	Asia	Bangladesh	Country	Tropical	Am, Aw	All	All	2003	2007	Extreme	Surface station	HI	Central	Daily	Statistical service	Mortality	All causes	All causes		Family of Poisson models	General population			Yes			No			12
365	10.1136/oem.2010.056507	Halonen	2011	Occup Environ Med	North America	USA	Boston	Temperate	Cfa	All	All	1990	2009	Non-extreme	Airport stations	AT			Study	Morbidity	11 Diseases of the circulatory system	Diastolic blood pressure	Percentage of change	Other	Males			Yes		Increased risk	Yes		Increased risk	13
366	10.1127/0941-2948/2011/0249	Koppe	2011	Meteorol Zeitschrift	Europe	Germany	Bochum	Temperate	Cfb	All	All	2007	2008	Non-extreme	Airport stations	PT	Central	Daily	Emergency visits	Morbidity	11 Diseases of the circulatory system	Hypertension	Effect estimate	Other	General population		Increased risk	Yes			No			13
367	10.1371/journal.pone.0025101	Krstiç	2011	PLOS ONE	North America	Canada	Metro Vancouver	Temperate	Cfb	All	All	2004	2006	Non-extreme	Surface station	AT	Central	Daily	Statistical service	Mortality	11 and 12 Diseases of the circulatory and respiratory system	All circulatory and respiratory disease	Correlation estimates	Descriptive	Elderly			Yes			Yes		Increased risk	12
368	10.1007/s00704-010-0372-x	Matzarakis	2011	Theor Appl Climatol	Europe	Austria	Vienna	Continental	Dfb	All	All	1970	2007	Extreme	Surface station	PET	Central	Daily	Statistical service	Mortality	All causes	All causes	Effect estimate	Linear regression	General population	Increased risk		Yes	Increased risk		No			11
369	10.1016/j.buildenv.2010.07.026	Pantavou	2011	Build Environ	Europe	Greece	Athens	Temperate	Csa	Warm	June to August	2007	2007	Extreme	Surface station	HL	Central	Daily	Emergency visits	Morbidity	22 Injury, poisoning or certain other consequences of external causes	Heat-related illness	Correlation estimates	Correlations and Comparisons of means	General population	Non-significant		Yes	Non-significant		Yes	Non-significant		11
370	10.1016/j.buildenv.2010.07.026	Pantavou	2011	Build Environ	Europe	Greece	Athens	Temperate	Csa	Warm	June to August	2007	2007	Extreme	Surface station	ASV	Central	Daily	Emergency visits	Morbidity	22 Injury, poisoning or certain other consequences of external causes	Heat-related illness	Correlation estimates	Correlations and Comparisons of means	General population	Decreased risk		Yes	Increased risk		Yes	Non-significant		11
371	10.1016/j.buildenv.2010.07.026	Pantavou	2011	Build Environ	Europe	Greece	Athens	Temperate	Csa	Warm	June to August	2007	2007	Extreme	Surface station	DI	Central	Daily	Emergency visits	Morbidity	22 Injury, poisoning or certain other consequences of external causes	Heat-related illness	Correlation estimates	Correlations and Comparisons of means	General population	Decreased risk		Yes	Increased risk		Yes	Non-significant		11
372	10.1016/j.buildenv.2010.07.026	Pantavou	2011	Build Environ	Europe	Greece	Athens	Temperate	Csa	Warm	June to August	2007	2007	Extreme	Surface station	TS	Central	Daily	Emergency visits	Morbidity	22 Injury, poisoning or certain other consequences of external causes	Heat-related illness	Correlation estimates	Correlations and Comparisons of means	General population	Non-significant		Yes	Increased risk		Yes	Non-significant		11
373	10.1371/journal.pone.0022904	Wichmann	2011	PLOS ONE	Europe	Denmark	Copenhagen	Temperate	Cfb	All	October to March	2002	2006	Non-extreme	Surface station	AT	Extremes	Daily	Hospital admissions	Morbidity	08 Diseases of the nervous system	All cerebrovascular diseases	Percentage of change	Logistic regression	Adults	Non-significant		Yes			Yes	Non-significant		14
374	10.1371/journal.pone.0022904	Wichmann	2011	PLOS ONE	Europe	Denmark	Copenhagen	Temperate	Cfb	All	April to September	2002	2006	Non-extreme	Surface station	AT	Extremes	Daily	Hospital admissions	Morbidity	08 Diseases of the nervous system	All cerebrovascular diseases	Percentage of change	Logistic regression	Adults	Non-significant		Yes			Yes	Non-significant		14
375	10.1371/journal.pone.0022904	Wichmann	2011	PLOS ONE	Europe	Denmark	Copenhagen	Temperate	Cfb	All	October to March	2002	2006	Non-extreme	Surface station	AT	Extremes	Daily	Hospital admissions	Morbidity	11 Diseases of the circulatory system	Cardiocasvular diseases	Percentage of change	Logistic regression	Adults	Non-significant		Yes			Yes	Non-significant		14
376	10.1371/journal.pone.0022904	Wichmann	2011	PLOS ONE	Europe	Denmark	Copenhagen	Temperate	Cfb	All	April to September	2002	2006	Non-extreme	Surface station	AT	Extremes	Daily	Hospital admissions	Morbidity	11 Diseases of the circulatory system	Cardiocasvular diseases	Percentage of change	Logistic regression	Adults	Decreased risk		Yes			Yes	Decreased risk		14
377	10.1371/journal.pone.0022904	Wichmann	2011	PLOS ONE	Europe	Denmark	Copenhagen	Temperate	Cfb	All	April to September	2002	2006	Non-extreme	Surface station	AT	Extremes	Daily	Hospital admissions	Morbidity	12 Diseases of the respiratory system	All respiratory diseases	Percentage of change	Logistic regression	Adults	Increased risk		Yes			Yes	Increased risk		14
378	10.1371/journal.pone.0022904	Wichmann	2011	PLOS ONE	Europe	Denmark	Copenhagen	Temperate	Cfb	All	October to March	2002	2006	Non-extreme	Surface station	AT	Extremes	Daily	Hospital admissions	Morbidity	12 Diseases of the respiratory system	All respiratory diseases	Percentage of change	Logistic regression	Adults	Non-significant		Yes			Yes	Decreased risk		14
379	10.3390/ijerph8093712	Wichmann	2011	Int J Environ Res Public Health	Europe	Denmark	Copenhagen	Temperate	Cfb	All	October to March	1999	2006	Non-extreme	Surface station	AT	Extremes	Daily	Hospital admissions	Mortality	08 Diseases of the nervous system	All cerebrovascular diseases	Percentage of change	Logistic regression	General population	Non-significant		Yes			Yes	Non-significant		14
380	10.3390/ijerph8093712	Wichmann	2011	Int J Environ Res Public Health	Europe	Denmark	Copenhagen	Temperate	Cfb	All	April to September	1999	2006	Non-extreme	Surface station	AT	Extremes	Daily	Hospital admissions	Mortality	08 Diseases of the nervous system	All cerebrovascular diseases	Percentage of change	Logistic regression	General population	Non-significant		Yes			Yes	Non-significant		14
381	10.3390/ijerph8093712	Wichmann	2011	Int J Environ Res Public Health	Europe	Denmark	Copenhagen	Temperate	Cfb	All	April to September	1999	2006	Non-extreme	Surface station	AT	Extremes	Daily	Hospital admissions	Mortality	11 Diseases of the circulatory system	Cardiocasvular diseases	Percentage of change	Logistic regression	General population	Decreased risk		Yes			Yes	Decreased risk		14
382	10.3390/ijerph8093712	Wichmann	2011	Int J Environ Res Public Health	Europe	Denmark	Copenhagen	Temperate	Cfb	All	October to March	1999	2006	Non-extreme	Surface station	AT	Extremes	Daily	Hospital admissions	Mortality	11 Diseases of the circulatory system	Cardiocasvular diseases	Percentage of change	Logistic regression	General population	Non-significant		Yes			Yes	Non-significant		14
383	10.3390/ijerph8093712	Wichmann	2011	Int J Environ Res Public Health	Europe	Denmark	Copenhagen	Temperate	Cfb	All	April to September	1999	2006	Non-extreme	Surface station	AT	Extremes	Daily	Hospital admissions	Mortality	12 Diseases of the respiratory system	All respiratory diseases	Percentage of change	Logistic regression	General population	Non-significant		Yes			Yes	Non-significant		14
384	10.3390/ijerph8093712	Wichmann	2011	Int J Environ Res Public Health	Europe	Denmark	Copenhagen	Temperate	Cfb	All	October to March	1999	2006	Non-extreme	Surface station	AT	Extremes	Daily	Hospital admissions	Mortality	12 Diseases of the respiratory system	All respiratory diseases	Percentage of change	Logistic regression	General population	Non-significant		Yes			Yes	Non-significant		14
385	10.3402/ijch.v71i0.19769	Grjibovski	2012	Int J Circumpolar Health	Asia	Kazakhstan	Astana	Continental	Dfb	Cool	October to March	2000/ 2006	2001/ 2010	Non-extreme	Surface station	AT	Extremes and Central	Daily	Health/State service	Mortality	08 Diseases of the nervous system	All cerebrovascular diseases	Percentage of change	Family of Poisson models	Adults		Non-significant	No			No			12
386	10.3402/ijch.v71i0.19769	Grjibovski	2012	Int J Circumpolar Health	Asia	Kazakhstan	Astana	Continental	Dfb	Cool	October to March	2000/ 2006	2001/ 2010	Non-extreme	Surface station	AT	Extremes and Central	Daily	Health/State service	Mortality	11 Diseases of the circulatory system	Hypertension	Percentage of change	Family of Poisson models	Adults		Non-significant	No			No			12
387	PMID: 23652622	Grjibovski	2012	Medicina (Kaunas, Lithuania)	Asia	Kazakhstan	Astana	Continental	Dfb	Warm	April to September	2000/ 2006	2001/ 2010	Non-extreme	Surface station	AT	Extremes	Daily	Health/State service	Mortality	08 Diseases of the nervous system	All cerebrovascular diseases	Percentage of change	Family of Poisson models	Adults			Yes	Increased risk		Yes	Non-significant		12
388	PMID: 23652622	Grjibovski	2012	Medicina (Kaunas, Lithuania)	Asia	Kazakhstan	Astana	Continental	Dfb	Warm	April to September	2000/ 2006	2001/ 2010	Non-extreme	Surface station	AT	Extremes	Daily	Health/State service	Mortality	11 Diseases of the circulatory system	Hypertension	Percentage of change	Family of Poisson models	Adults			Yes	Decreased risk		Yes	Non-significant		12
389	PMID: 23652622	Grjibovski	2012	Medicina (Kaunas, Lithuania)	Asia	Kazakhstan	Astana	Continental	Dfb	Warm	April to September	2000/ 2006	2001/ 2010	Non-extreme	Surface station	AT	Extremes	Daily	Health/State service	Mortality	11 Diseases of the circulatory system	Ischemic heart disease	Percentage of change	Family of Poisson models	Adults			Yes	Non-significant		Yes	Non-significant		12
390	10.3402/ijch.v71i0.19769	Grjibovski	2012	Int J Circumpolar Health	Asia	Kazakhstan	Astana	Continental	Dfb	Cool	October to March	2000/ 2006	2001/ 2010	Non-extreme	Surface station	AT	Extremes and Central	Daily	Health/State service	Mortality	11 Diseases of the circulatory system	Ischemic heart disease	Percentage of change	Family of Poisson models	Adults		Non-significant	No			No			12
391	10.1007/s00484-010-0391-4	Grundstein	2012	Int J Biometeorol	North America	USA	Country	Arid, Temperate, Continental	BSh, BSk, BWh, BWk, Csa, Csb, Cfc, Dfc, Dfd	All	All	1980	2009	Non-extreme	Surface station	WBGT	Central	Daily	Health/State service	Mortality	22 Injury, poisoning or certain other consequences of external causes	Hyperthermia	Descriptive assessment	Descriptive	Workers	Increased risk		No			No			12
392	10.1007/s00484-010-0391-4	Grundstein	2012	Int J Biometeorol	North America	USA	Country	Arid, Temperate, Continental	BSh, BSk, BWh, BWk, Csa, Csb, Cfc, Dfc, Dfd	All	All	1980	2009	Non-extreme	Surface station	HI	Central	Daily	Health/State service	Mortality	22 Injury, poisoning or certain other consequences of external causes	Hyperthermia	Descriptive assessment	Descriptive	Workers	Increased risk		No			No			12
393	10.1007/s00484-010-0398-x	Hartz	2012	Int J Biometeorol	North America	USA	Chicago	Continental	Dfa	Warm	May to September	2003	2006	Non-extreme	Airport stations	HI	Extremes	Daily	Emergency calls	Morbidity	22 Injury, poisoning or certain other consequences of external causes	Heat related problems	Correlation estimates	Correlations and Comparisons of means	General population	Increased risk		No			No			11
394	10.1016/j.apgeog.2011.07.008	Hattis	2012	Appl Geogr	North America	USA	Multicity	Temperate, Continental	Cfa, Dfa, Dfb	Warm	May to September	1990	2008	Extreme	Surface station	AT	Extremes	Daily	Statistical service	Mortality	All causes	All causes	Percentage of change	Linear regression	General population	Increased risk		Yes			No			12
395	10.1186/1476-069X-11-16	Hondula	2012	Environ Health	North America	USA	Philadelphia	Temperate	Cfa	Warm	All	1983	2008	Extreme	Surface station	AT				Mortality	All causes	All causes	Percentage of change	Linear regression	General population			Yes	Increased risk		No			12
396	10.1016/j.scitotenv.2012.04.039	Lin	2012	Sci Total Environ	Asia	Republic of China (Taiwan)	Central Taiwan	Temperate	Cfa	All	All	2000	2008	Non-extreme	Surface station	WBGT	Central	Daily	Statistical service	Mortality	All causes	All causes	Effect estimate	Other	General population	Non-significant		Yes	Non-significant		No			13
397	10.1016/j.scitotenv.2012.04.039	Lin	2012	Sci Total Environ	Asia	Republic of China (Taiwan)	Southern Taiwan	Temperate	Cfa	All	All	2000	2008	Non-extreme	Surface station	WBGT	Central	Daily	Statistical service	Mortality	All causes	All causes	Effect estimate	Other	General population	Increased risk		Yes	Increased risk		No			13
398	10.1016/j.scitotenv.2012.04.039	Lin	2012	Sci Total Environ	Asia	Republic of China (Taiwan)	Central Taiwan	Temperate	Cfa	All	All	2000	2008	Non-extreme	Surface station	AT	Central	Daily	Statistical service	Mortality	All causes	All causes	Effect estimate	Other	General population	Non-significant		Yes	Non-significant		No			13
399	10.1016/j.scitotenv.2012.04.039	Lin	2012	Sci Total Environ	Asia	Republic of China (Taiwan)	Southern Taiwan	Temperate	Cfa	All	All	2000	2008	Non-extreme	Surface station	HI	Central	Daily	Statistical service	Mortality	All causes	All causes	Effect estimate	Other	General population	Increased risk		Yes	Increased risk		No			13
400	10.1016/j.scitotenv.2012.04.039	Lin	2012	Sci Total Environ	Asia	Republic of China (Taiwan)	Taipei	Temperate	Cfa	All	All	2000	2008	Non-extreme	Surface station	HU	Central	Daily	Statistical service	Mortality	All causes	All causes	Effect estimate	Other	General population	Non-significant		Yes	Non-significant		No			13
401	10.1016/j.scitotenv.2012.04.039	Lin	2012	Sci Total Environ	Asia	Republic of China (Taiwan)	Taipei	Temperate	Cfa	All	All	2000	2008	Non-extreme	Surface station	WBGT	Central	Daily	Statistical service	Mortality	All causes	All causes	Effect estimate	Other	General population	Non-significant		Yes	Non-significant		No			13
402	10.1016/j.scitotenv.2012.04.039	Lin	2012	Sci Total Environ	Asia	Republic of China (Taiwan)	Southern Taiwan	Temperate	Cfa	All	All	2000	2008	Non-extreme	Surface station	AT	Central	Daily	Statistical service	Mortality	All causes	All causes	Effect estimate	Other	General population	Increased risk		Yes	Increased risk		No			13
403	10.1016/j.scitotenv.2012.04.039	Lin	2012	Sci Total Environ	Asia	Republic of China (Taiwan)	Central Taiwan	Temperate	Cfa	All	All	2000	2008	Non-extreme	Surface station	HU	Central	Daily	Statistical service	Mortality	All causes	All causes	Effect estimate	Other	General population	Non-significant		Yes	Non-significant		No			13
404	10.1016/j.scitotenv.2012.04.039	Lin	2012	Sci Total Environ	Asia	Republic of China (Taiwan)	Taipei	Temperate	Cfa	All	All	2000	2008	Non-extreme	Surface station	AT	Central	Daily	Statistical service	Mortality	All causes	All causes	Effect estimate	Other	General population	Non-significant		Yes	Non-significant		No			13
405	10.1016/j.scitotenv.2012.04.039	Lin	2012	Sci Total Environ	Asia	Republic of China (Taiwan)	Southern Taiwan	Temperate	Cfa	All	All	2000	2008	Non-extreme	Surface station	HU	Central	Daily	Statistical service	Mortality	All causes	All causes	Effect estimate	Other	General population	Increased risk		Yes	Increased risk		No			13
406	10.1016/j.scitotenv.2012.04.039	Lin	2012	Sci Total Environ	Asia	Republic of China (Taiwan)	Taipei	Temperate	Cfa	All	All	2000	2008	Non-extreme	Surface station	HI	Central	Daily	Statistical service	Mortality	All causes	All causes	Effect estimate	Other	General population	Non-significant		Yes	Non-significant		No			13
407	10.1016/j.scitotenv.2012.04.039	Lin	2012	Sci Total Environ	Asia	Republic of China (Taiwan)	Central Taiwan	Temperate	Cfa	All	All	2000	2008	Non-extreme	Surface station	HI	Central	Daily	Statistical service	Mortality	All causes	All causes	Effect estimate	Other	General population	Non-significant		Yes	Non-significant		No			13
408	10.1007/s00484-011-0481-y	Morabito	2012	Int J Biometeorol	Europe	Italy	Florence	Temperate	Csa	Warm	May to September	2006	2007	Non-extreme	Surface station	AT	Extremes	Daily	Statistical service	Mortality	All causes	All causes	Effect estimate	Other	Elderly	Non-significant		No			Yes	Non-significant		13
409	10.1007/s00484-011-0481-y	Morabito	2012	Int J Biometeorol	Europe	Italy	Florence	Temperate	Csa	Warm	May to September	1999	2002	Non-extreme	Surface station	AT	Extremes	Daily	Statistical service	Mortality	All causes	All causes	Effect estimate	Other	Elderly	Non-significant		No			Yes	Non-significant		13
410	10.1007/s00484-011-0481-y	Morabito	2012	Int J Biometeorol	Europe	Italy	Florence	Temperate	Csa	Warm	May to September	2004	2005	Non-extreme	Surface station	AT	Extremes	Daily	Statistical service	Mortality	All causes	All causes	Effect estimate	Other	Elderly	Non-significant		No			Yes	Non-significant		13
411	10.1007/s00704-011-0555-0	Nastos	2012	Theor Appl Climatol	Europe	Greece	Athens	Temperate	Csa	All	All	1992	2001	Non-extreme	Surface station	UTCI	Central	Daily	Statistical service	Mortality	All causes	All causes	Effect estimate	Other	General population	Increased risk	Increased risk	Yes	Increased risk	Increased risk	No			12
412	10.1007/s00704-011-0555-0	Nastos	2012	Theor Appl Climatol	Europe	Greece	Athens	Temperate	Csa	All	All	1992	2001	Non-extreme	Surface station	PET	Central	Daily	Statistical service	Mortality	All causes	All causes	Effect estimate	Other	General population	Increased risk	Increased risk	Yes	Increased risk	Increased risk	No			12
413	10.1186/1476-069X-11-58	Schifano	2012	Environ Health	Europe	Italy	Multicity	Temperate	Cfa	Warm	May to September	2006	2010	Non-extreme	Airport stations	AT	Extremes	Daily	Statistical service	Mortality	All causes	All causes	Percentage of change	Family of Poisson models	Elderly	Increased risk		Yes			No			14
414	10.1186/1476-069X-11-58	Schifano	2012	Environ Health	Europe	Italy	Multicity	Temperate	Cfa	Warm	May to September	1998	2002	Non-extreme	Airport stations	AT	Extremes	Daily	Statistical service	Mortality	All causes	All causes	Percentage of change	Family of Poisson models	Elderly	Increased risk		Yes			No			14
415	10.1289/ehp.1104671	Van Zutphen	2012	Environ Health Persp	North America	USA	New York State, excluding New York City	Temperate	Cfa	Warm	June to August	1992	2006	Extreme	Airport stations	AT	Central	Daily	Health/State service	Morbidity	08 Diseases of the nervous system	Hydrocephalus without spina bifida	Effect estimate	Logistic regression	Children	Non-significant		Yes			No			13
416	10.1289/ehp.1104671	Van Zutphen	2012	Environ Health Persp	North America	USA	New York State, excluding New York City	Temperate	Cfa	Warm	June to August	1992	2006	Extreme	Airport stations	AT	Central	Daily	Health/State service	Morbidity	11 Diseases of the circulatory system	Aortic valve stenosis	Effect estimate	Logistic regression	Children	Non-significant		Yes			No			13
417	10.1289/ehp.1104671	Van Zutphen	2012	Environ Health Persp	North America	USA	New York State, excluding New York City	Temperate	Cfa	Warm	June to August	1992	2006	Extreme	Airport stations	AT	Central	Daily	Health/State service	Morbidity	20 Developmental anomalies	Pulmonary valve atresia/stenosis	Effect estimate	Logistic regression	Children	Non-significant		Yes			No			13
418	10.1289/ehp.1104671	Van Zutphen	2012	Environ Health Persp	North America	USA	New York State, excluding New York City	Temperate	Cfa	Warm	June to August	1992	2006	Extreme	Airport stations	AT	Central	Daily	Health/State service	Morbidity	20 Developmental anomalies	Lower limb reduction	Effect estimate	Logistic regression	Children	Non-significant		Yes			No			13
419	10.1289/ehp.1104671	Van Zutphen	2012	Environ Health Persp	North America	USA	New York State, excluding New York City	Temperate	Cfa	Warm	June to August	1992	2006	Extreme	Airport stations	AT	Central	Daily	Health/State service	Morbidity	20 Developmental anomalies	Hypoplastic left heart syndrome	Effect estimate	Logistic regression	Children	Non-significant		Yes			No			13
420	10.1289/ehp.1104671	Van Zutphen	2012	Environ Health Persp	North America	USA	New York State, excluding New York City	Temperate	Cfa	Warm	June to August	1992	2006	Extreme	Airport stations	AT	Central	Daily	Health/State service	Morbidity	20 Developmental anomalies	Coarctation of aorta	Effect estimate	Logistic regression	Children	Non-significant		Yes			No			13
421	10.1289/ehp.1104671	Van Zutphen	2012	Environ Health Persp	North America	USA	New York State, excluding New York City	Temperate	Cfa	Warm	June to August	1992	2006	Extreme	Airport stations	AT	Central	Daily	Health/State service	Morbidity	20 Developmental anomalies	Upper limb reduction	Effect estimate	Logistic regression	Children	Non-significant		Yes			No			13
422	10.1289/ehp.1104671	Van Zutphen	2012	Environ Health Persp	North America	USA	New York State, excluding New York City	Temperate	Cfa	Warm	June to August	1992	2006	Extreme	Airport stations	AT	Central	Daily	Health/State service	Morbidity	20 Developmental anomalies	Ebstein’s anomaly	Effect estimate	Logistic regression	Children	Non-significant		Yes			No			13
423	10.1289/ehp.1104671	Van Zutphen	2012	Environ Health Persp	North America	USA	New York State, excluding New York City	Temperate	Cfa	Warm	June to August	1992	2006	Extreme	Airport stations	AT	Central	Daily	Health/State service	Morbidity	20 Developmental anomalies	Anencephalus	Effect estimate	Logistic regression	Children	Non-significant		Yes			No			13
424	10.1289/ehp.1104671	Van Zutphen	2012	Environ Health Persp	North America	USA	New York State, excluding New York City	Temperate	Cfa	Warm	June to August	1992	2006	Extreme	Airport stations	AT	Central	Daily	Health/State service	Morbidity	20 Developmental anomalies	Tricuspid atresia/stenosis	Effect estimate	Logistic regression	Children	Non-significant		Yes			No			13
425	10.1289/ehp.1104671	Van Zutphen	2012	Environ Health Persp	North America	USA	New York State, excluding New York City	Temperate	Cfa	Warm	June to August	1992	2006	Extreme	Airport stations	AT	Central	Daily	Health/State service	Morbidity	20 Developmental anomalies	Choanal atresia	Effect estimate	Logistic regression	Children	Non-significant		Yes			No			13
426	10.1289/ehp.1104671	Van Zutphen	2012	Environ Health Persp	North America	USA	New York State, excluding New York City	Temperate	Cfa	Warm	June to August	1992	2006	Extreme	Airport stations	AT	Central	Daily	Health/State service	Morbidity	20 Developmental anomalies	Tetralogy of Fallot	Effect estimate	Logistic regression	Children	Non-significant		Yes			No			13
427	10.1289/ehp.1104671	Van Zutphen	2012	Environ Health Persp	North America	USA	New York State, excluding New York City	Temperate	Cfa	Warm	June to August	1992	2006	Extreme	Airport stations	AT	Central	Daily	Health/State service	Morbidity	20 Developmental anomalies	Anophthalmia/Microphthalmia	Effect estimate	Logistic regression	Children	Increased risk		Yes			No			13
428	10.1289/ehp.1104671	Van Zutphen	2012	Environ Health Persp	North America	USA	New York State, excluding New York City	Temperate	Cfa	Warm	June to August	1992	2006	Extreme	Airport stations	AT	Central	Daily	Health/State service	Morbidity	20 Developmental anomalies	Congenital cataract	Effect estimate	Logistic regression	Children	Increased risk		Yes			No			13
429	10.1289/ehp.1104671	Van Zutphen	2012	Environ Health Persp	North America	USA	New York State, excluding New York City	Temperate	Cfa	Warm	June to August	1992	2006	Extreme	Airport stations	AT	Central	Daily	Health/State service	Morbidity	20 Developmental anomalies	Encephalocele	Effect estimate	Logistic regression	Children	Non-significant		Yes			No			13
430	10.1289/ehp.1104671	Van Zutphen	2012	Environ Health Persp	North America	USA	New York State, excluding New York City	Temperate	Cfa	Warm	June to August	1992	2006	Extreme	Airport stations	AT	Central	Daily	Health/State service	Morbidity	20 Developmental anomalies	Gastroschisis	Effect estimate	Logistic regression	Children	Non-significant		Yes			No			13
431	10.1289/ehp.1104671	Van Zutphen	2012	Environ Health Persp	North America	USA	New York State, excluding New York City	Temperate	Cfa	Warm	June to August	1992	2006	Extreme	Airport stations	AT	Central	Daily	Health/State service	Morbidity	20 Developmental anomalies	Cleft palate without cleft lip	Effect estimate	Logistic regression	Children	Non-significant		Yes			No			13
432	10.1289/ehp.1104671	Van Zutphen	2012	Environ Health Persp	North America	USA	New York State, excluding New York City	Temperate	Cfa	Warm	June to August	1992	2006	Extreme	Airport stations	AT	Central	Daily	Health/State service	Morbidity	20 Developmental anomalies	Microcephalus	Effect estimate	Logistic regression	Children	Non-significant		Yes			No			13
433	10.1289/ehp.1104671	Van Zutphen	2012	Environ Health Persp	North America	USA	New York State, excluding New York City	Temperate	Cfa	Warm	June to August	1992	2006	Extreme	Airport stations	AT	Central	Daily	Health/State service	Morbidity	20 Developmental anomalies	Ventricular septal defect	Effect estimate	Logistic regression	Children	Non-significant		Yes			No			13
434	10.1289/ehp.1104671	Van Zutphen	2012	Environ Health Persp	North America	USA	New York State, excluding New York City	Temperate	Cfa	Warm	June to August	1992	2006	Extreme	Airport stations	AT	Central	Daily	Health/State service	Morbidity	20 Developmental anomalies	Patent ductus arteriosus	Effect estimate	Logistic regression	Children	Non-significant		Yes			No			13
435	10.1289/ehp.1104671	Van Zutphen	2012	Environ Health Persp	North America	USA	New York State, excluding New York City	Temperate	Cfa	Warm	June to August	1992	2006	Extreme	Airport stations	AT	Central	Daily	Health/State service	Morbidity	20 Developmental anomalies	Endocardial cushion defect	Effect estimate	Logistic regression	Children	Non-significant		Yes			No			13
436	10.1289/ehp.1104671	Van Zutphen	2012	Environ Health Persp	North America	USA	New York State, excluding New York City	Temperate	Cfa	Warm	June to August	1992	2006	Extreme	Airport stations	AT	Central	Daily	Health/State service	Morbidity	20 Developmental anomalies	Spina bifida without anencephalus	Effect estimate	Logistic regression	Children	Non-significant		Yes			No			13
437	10.1289/ehp.1104671	Van Zutphen	2012	Environ Health Persp	North America	USA	New York State, excluding New York City	Temperate	Cfa	Warm	June to August	1992	2006	Extreme	Airport stations	AT	Central	Daily	Health/State service	Morbidity	20 Developmental anomalies	Common truncus	Effect estimate	Logistic regression	Children	Non-significant		Yes			No			13
438	10.1289/ehp.1104671	Van Zutphen	2012	Environ Health Persp	North America	USA	New York State, excluding New York City	Temperate	Cfa	Warm	June to August	1992	2006	Extreme	Airport stations	AT	Central	Daily	Health/State service	Morbidity	20 Developmental anomalies	Transposition of great arteries	Effect estimate	Logistic regression	Children	Non-significant		Yes			No			13
439	10.1289/ehp.1104671	Van Zutphen	2012	Environ Health Persp	North America	USA	New York State, excluding New York City	Temperate	Cfa	Warm	June to August	1992	2006	Extreme	Airport stations	AT	Central	Daily	Health/State service	Morbidity	20 Developmental anomalies	Atrial septal defect	Effect estimate	Logistic regression	Children	Non-significant		Yes			No			13
440	10.1289/ehp.1104671	Van Zutphen	2012	Environ Health Persp	North America	USA	New York State, excluding New York City	Temperate	Cfa	Warm	June to August	1992	2006	Extreme	Airport stations	AT	Central	Daily	Health/State service	Morbidity	20 Developmental anomalies	Cleft lip ± cleft palate	Effect estimate	Logistic regression	Children	Non-significant		Yes			No			13
441	10.1289/ehp.1104671	Van Zutphen	2012	Environ Health Persp	North America	USA	New York State, excluding New York City	Temperate	Cfa	Warm	June to August	1992	2006	Extreme	Airport stations	AT	Central	Daily	Health/State service	Morbidity	21 Symptoms, signs or clinical findings, not elsewhere classified	Omphalocele	Effect estimate	Logistic regression	Children	Non-significant		Yes			No			13
442	10.1289/ehp.1104671	Van Zutphen	2012	Environ Health Persp	North America	USA	New York State, excluding New York City	Temperate	Cfa	Warm	June to August	1992	2006	Extreme	Airport stations	AT	Central	Daily	Health/State service	Morbidity	21 Symptoms, signs or clinical findings, not elsewhere classified	Renal agenesis/hypoplasia	Effect estimate	Logistic regression	Children	Non-significant		Yes			No			13
443	10.1186/1476-069X-11-19	Wichmann	2012	Environ Health	Europe	Denmark	Copenhagen	Temperate	Cfb	All	October to March	1999	2006	Non-extreme	Surface station	AT	Extremes	Daily	Hospital admissions	Morbidity	11 Diseases of the circulatory system	Acute myocardial infarction	Percentage of change	Logistic regression	Adults	Decreased risk		Yes			Yes	Non-significant		14
444	10.1186/1476-069X-11-19	Wichmann	2012	Environ Health	Europe	Denmark	Copenhagen	Temperate	Cfb	All	April to September	1999	2006	Non-extreme	Surface station	AT	Extremes	Daily	Hospital admissions	Morbidity	11 Diseases of the circulatory system	Acute myocardial infarction	Percentage of change	Logistic regression	Adults	Non-significant		Yes			Yes	Non-significant		14
445	10.1590/s0034-89102012005000052	da Silva	2012	Rev Saude Publica	South America	Brazil	Sao Paulo	Temperate	Cfa	All	All	2007	2007	Non-extreme	Airport stations	PET	Central	Daily	Hospital admissions	Morbidity	11 and 12 Diseases of the circulatory and respiratory system	All circulatory and respiratory disease	Effect estimate	Other	Elderly	Increased risk	Increased risk	No			No			13
446	10.1016/j.envpol.2013.06.002	Burkart	2013	Environ Pollut	Europe	Germany	Berlin	Temperate	Cfb	All	All	1998	2010	Non-extreme	Airport stations	UTCI	Central	Daily	Statistical service	Mortality	All causes	All causes	Percentage of change	Other	General population			Yes			No			12
447	10.1016/j.envpol.2013.06.002	Burkart	2013	Environ Pollut	Europe	Italy	Lisbon	Temperate	Csa	All	All	1998	2008	Non-extreme	Airport stations	UTCI	Central	Daily	Statistical service	Mortality	All causes	All causes	Percentage of change	Other	General population			Yes			No			12
448	PMID: 24509149	Grjibovski	2013	Medicina (Kaunas, Lithuania)	Asia	Kazakhstan	Astana	Continental	Dfb	All	All	2005	2010	Non-extreme	Surface station	AT	Extremes and Central	Daily	Health/State service	Mortality	23 External causes of morbidity or mortality	Suicides	Percentage of change	Negative binomial regression	General population	Increased risk		No			No			12
449	10.1007/s00484-012-0593-z	Hartz	2013	Int J Biometeorol	North America	USA	Chicago	Continental	Dfa	All	All	2003	2006	Non-extreme	Airport stations	AT	Central	Daily	Emergency calls	Morbidity	22 Injury, poisoning or certain other consequences of external causes	Heat-related symptoms	Descriptive assessment	Other models	General population	Increased risk		No			No			12
450	10.1007/s00484-012-0593-z	Hartz	2013	Int J Biometeorol	North America	USA	Phoenix	Arid	BWh	All	All	2003	2006	Non-extreme	Airport stations	PET	Central	Daily	Emergency calls	Morbidity	22 Injury, poisoning or certain other consequences of external causes	Heat-related symptoms	Descriptive assessment	Other models	General population	Increased risk		No			No			12
451	10.1007/s00484-012-0593-z	Hartz	2013	Int J Biometeorol	North America	USA	Chicago	Continental	Dfa	All	All	2003	2006	Non-extreme	Airport stations	PET	Central	Daily	Emergency calls	Morbidity	22 Injury, poisoning or certain other consequences of external causes	Heat-related symptoms	Descriptive assessment	Other models	General population	Increased risk		No			No			12
452	10.1007/s00484-012-0593-z	Hartz	2013	Int J Biometeorol	North America	USA	Phoenix	Arid	BWh	All	All	2003	2006	Non-extreme	Airport stations	AT	Central	Daily	Emergency calls	Morbidity	22 Injury, poisoning or certain other consequences of external causes	Heat-related symptoms	Descriptive assessment	Other models	General population	Increased risk		No			No			12
453	10.1007/s00484-012-0593-z	Hartz	2013	Int J Biometeorol	North America	USA	Phoenix	Arid	BWh	All	All	2003	2006	Non-extreme	Airport stations	UTCI	Central	Daily	Emergency calls	Morbidity	22 Injury, poisoning or certain other consequences of external causes	Heat-related symptoms	Descriptive assessment	Other models	General population	Increased risk		No			No			12
454	10.1007/s00484-012-0593-z	Hartz	2013	Int J Biometeorol	North America	USA	Chicago	Continental	Dfa	All	All	2003	2006	Non-extreme	Airport stations	UTCI	Central	Daily	Emergency calls	Morbidity	22 Injury, poisoning or certain other consequences of external causes	Heat-related symptoms	Descriptive assessment	Other models	General population	Increased risk		No			No			12
455	10.1016/j.healthplace.2013.04.005	Henderson	2013	Health Place	North America	Canada	British Columbia (Coast ecoregion)	Continental	Dfc	Warm	June to August	1986	2010	Non-extreme	Surface station	AT	Extremes	Daily	Statistical service	Mortality	All causes	All causes other than injury or trauma	Effect estimate	Family of Poisson models	General population	Increased risk		Yes	Increased risk		Yes	Non-significant		13
456	10.1016/j.healthplace.2013.04.005	Henderson	2013	Health Place	North America	Canada	British Columbia (Dry plateau ecoregion)	Continental	Dfc	Warm	June to August	1986	2010	Non-extreme	Surface station	AT	Extremes	Daily	Statistical service	Mortality	All causes	All causes other than injury or trauma	Effect estimate	Family of Poisson models	General population	Increased risk		Yes	Non-significant		Yes	Non-significant		13
457	10.1016/j.healthplace.2013.04.005	Henderson	2013	Health Place	North America	Canada	British Columbia (Mountain ecoregion)	Continental	Dfc	Warm	June to August	1986	2010	Non-extreme	Surface station	AT	Extremes	Daily	Statistical service	Mortality	All causes	All causes other than injury or trauma	Effect estimate	Family of Poisson models	General population	Increased risk		Yes	Non-significant		Yes	Non-significant		13
458	10.1016/j.healthplace.2013.04.005	Henderson	2013	Health Place	North America	Canada	British Columbia (North ecoregion)	Continental	Dfc	Warm	June to August	1986	2010	Non-extreme	Surface station	AT	Extremes	Daily	Statistical service	Mortality	All causes	All causes other than injury or trauma	Effect estimate	Family of Poisson models	General population	Increased risk		Yes	Increased risk		Yes	Increased risk		13
459	10.1186/1476-069x-12-55	Leone	2013	Environ Health	Africa	Tunis	Tunisia	Arid	BSk	Warm	April to September	1991	2007	Non-extreme	Airport stations	AT	Extremes	Daily	Health/State service	Mortality	All causes	All causes	Percentage of change	Family of Poisson models	General population	Increased risk		Yes			No			13
460	10.1186/1476-069x-12-55	Leone	2013	Environ Health	Europe	Italy	Palermo	Temperate	Csa	Warm	April to September	1991	2007	Non-extreme	Airport stations	AT	Extremes	Daily	Health/State service	Mortality	All causes	All causes	Percentage of change	Family of Poisson models	General population	Increased risk		Yes			No			13
461	10.1186/1476-069x-12-55	Leone	2013	Environ Health	Europe	Spain	Barcelona	Temperate	Csa	Warm	April to September	1991	2007	Non-extreme	Airport stations	AT	Extremes	Daily	Health/State service	Mortality	All causes	All causes	Percentage of change	Family of Poisson models	General population	Increased risk		Yes			No			13
462	10.1186/1476-069x-12-55	Leone	2013	Environ Health	Europe	Spain	Valencia	Arid, Temperate	BSk, Csa	Warm	April to September	1991	2007	Non-extreme	Airport stations	AT	Extremes	Daily	Health/State service	Mortality	All causes	All causes	Percentage of change	Family of Poisson models	General population	Increased risk		Yes			No			13
463	10.1186/1476-069x-12-55	Leone	2013	Environ Health	Europe	Italy	Rome	Temperate	Csa	Warm	April to September	1991	2007	Non-extreme	Airport stations	AT	Extremes	Daily	Health/State service	Mortality	All causes	All causes	Percentage of change	Family of Poisson models	General population	Increased risk		Yes			No			13
464	10.1186/1476-069x-12-55	Leone	2013	Environ Health	Europe	Turkey	Istanbul	Temperate	Csa	Warm	April to September	1991	2007	Non-extreme	Airport stations	AT	Extremes	Daily	Health/State service	Mortality	All causes	All causes	Percentage of change	Family of Poisson models	General population	Increased risk		Yes			No			13
465	10.1186/1476-069x-12-55	Leone	2013	Environ Health	Europe	Portugal	Bari	Temperate	Csa	Warm	April to September	1991	2007	Non-extreme	Airport stations	AT	Extremes	Daily	Health/State service	Mortality	All causes	All causes	Percentage of change	Family of Poisson models	General population	Increased risk		Yes			No			13
466	10.1186/1476-069x-12-55	Leone	2013	Environ Health	Europe	Portugal	Lisbon	Temperate	Csa	Warm	April to September	1991	2007	Non-extreme	Airport stations	AT	Extremes	Daily	Health/State service	Mortality	All causes	All causes	Percentage of change	Family of Poisson models	General population	Increased risk		Yes			No			13
467	10.1186/1476-069x-12-55	Leone	2013	Environ Health	Asia	Israel	Tel-Aviv	Arid	BSk	Warm	April to September	1991	2007	Non-extreme	Airport stations	AT	Extremes	Daily	Health/State service	Mortality	All causes	All causes	Percentage of change	Family of Poisson models	General population	Increased risk		Yes			No			13
468	10.1186/1476-069x-12-55	Leone	2013	Environ Health	Europe	Greece	Athens	Temperate	Csa	Warm	April to September	1991	2007	Non-extreme	Airport stations	AT	Extremes	Daily	Health/State service	Mortality	All causes	All causes	Percentage of change	Family of Poisson models	General population	Increased risk		Yes			No			13
469	10.1016/j.scitotenv.2013.05.030	Lin	2013	Sci Total Environ	Asia	Republic of China (Taiwan)	Central Taiwan	Temperate	Cfa	All	All	2000	2008	Non-extreme	Surface station	DI	Central	Daily	Statistical service	Mortality	All causes	All causes	Effect estimate	Other	General population	Non-significant		Yes	Non-significant		No			13
470	10.1016/j.scitotenv.2013.05.030	Lin	2013	Sci Total Environ	Asia	Republic of China (Taiwan)	Southern Taiwan	Temperate	Cfa	All	All	2000	2008	Non-extreme	Surface station	AT	Central	Daily	Statistical service	Mortality	All causes	All causes	Effect estimate	Other	General population	Increased risk		Yes	Increased risk		No			13
471	10.1016/j.scitotenv.2013.05.030	Lin	2013	Sci Total Environ	Asia	Republic of China (Taiwan)	Taipei	Temperate	Cfa	All	All	2000	2008	Non-extreme	Surface station	AT	Central	Daily	Statistical service	Mortality	All causes	All causes	Effect estimate	Other	General population	Non-significant		Yes	Non-significant		No			13
472	10.1016/j.scitotenv.2013.05.030	Lin	2013	Sci Total Environ	Asia	Republic of China (Taiwan)	Central Taiwan	Temperate	Cfa	All	All	2000	2008	Non-extreme	Surface station	AT	Central	Daily	Statistical service	Mortality	All causes	All causes	Effect estimate	Other	General population	Non-significant		Yes	Non-significant		No			13
473	10.1016/j.scitotenv.2013.05.030	Lin	2013	Sci Total Environ	Asia	Republic of China (Taiwan)	Central Taiwan	Temperate	Cfa	All	All	2000	2008	Non-extreme	Surface station	ET	Central	Daily	Statistical service	Mortality	All causes	All causes	Effect estimate	Other	General population	Non-significant		Yes	Non-significant		No			13
474	10.1016/j.scitotenv.2013.05.030	Lin	2013	Sci Total Environ	Asia	Republic of China (Taiwan)	Southern Taiwan	Temperate	Cfa	All	All	2000	2008	Non-extreme	Surface station	ET	Central	Daily	Statistical service	Mortality	All causes	All causes	Effect estimate	Other	General population	Increased risk		Yes	Increased risk		No			13
475	10.1016/j.scitotenv.2013.05.030	Lin	2013	Sci Total Environ	Asia	Republic of China (Taiwan)	Southern Taiwan	Temperate	Cfa	All	All	2000	2008	Non-extreme	Surface station	DI	Central	Daily	Statistical service	Mortality	All causes	All causes	Effect estimate	Other	General population	Increased risk		Yes	Increased risk		No			13
476	10.1016/j.scitotenv.2013.05.030	Lin	2013	Sci Total Environ	Asia	Republic of China (Taiwan)	Taipei	Temperate	Cfa	All	All	2000	2008	Non-extreme	Surface station	ET	Central	Daily	Statistical service	Mortality	All causes	All causes	Effect estimate	Other	General population	Non-significant		Yes	Non-significant		No			13
477	10.1016/j.scitotenv.2013.05.030	Lin	2013	Sci Total Environ	Asia	Republic of China (Taiwan)	Taipei	Temperate	Cfa	All	All	2000	2008	Non-extreme	Surface station	ET	Central	Daily	Statistical service	Mortality	All causes	All causes	Effect estimate	Other	General population	Non-significant		Yes	Non-significant		No			13
478	10.1016/j.scitotenv.2013.05.030	Lin	2013	Sci Total Environ	Asia	Republic of China (Taiwan)	Central Taiwan	Temperate	Cfa	All	All	2000	2008	Non-extreme	Surface station	ET	Central	Daily	Statistical service	Mortality	All causes	All causes	Effect estimate	Other	General population	Non-significant		Yes	Non-significant		No			13
479	10.1016/j.scitotenv.2013.05.030	Lin	2013	Sci Total Environ	Asia	Republic of China (Taiwan)	Southern Taiwan	Temperate	Cfa	All	All	2000	2008	Non-extreme	Surface station	ET	Central	Daily	Statistical service	Mortality	All causes	All causes	Effect estimate	Other	General population	Increased risk		Yes	Increased risk		No			13
480	10.1016/j.scitotenv.2013.05.030	Lin	2013	Sci Total Environ	Asia	Republic of China (Taiwan)	Taipei	Temperate	Cfa	All	All	2000	2008	Non-extreme	Surface station	DI	Central	Daily	Statistical service	Mortality	All causes	All causes	Effect estimate	Other	General population	Non-significant		Yes	Non-significant		No			13
481	10.1097/EDE.0b013e3182878397	Madrigano	2013	Epidemiol	North America	USA	Worcester	Continental	Dfb	All	All	1995, 1997, 1999, 2001, 2003		Extreme	Airport stations	AT	Central	Daily	Statistical service	Morbidity	11 Diseases of the circulatory system	Myocardial Infraction	Effect estimate	Logistic regression	General population		Increased risk	Yes		Increased risk	No			11
482	10.1097/EDE.0b013e3182878397	Madrigano	2013	Epidemiol	North America	USA	Worcester	Continental	Dfb	All	All	1995, 1997, 1999, 2001, 2003		Extreme	Airport stations	AT	Central	Daily	Statistical service	Mortality	All causes	All causes	Effect estimate	Logistic regression	General population	Non-significant	Non-significant	Yes			No			11
483	10.1007/s00484-012-0543-9	Monteiro	2013	Int J Biometeorol	Europe	Portugal	Porto	Temperate	Csa	Warm	Summer	2006	2006	Extreme	Surface station	HI	Central	Daily	Hospital admissions	Morbidity	12 Diseases of the respiratory system	All respiratory diseases	Correlation estimates	Correlations and Comparisons of means	General population	Increased risk		Yes	Increased risk		No			12
484	10.1007/s00484-012-0543-9	Monteiro	2013	Int J Biometeorol	Europe	Portugal	Porto	Temperate	Csa	Warm	Summer	2006	2006	Extreme	Surface station	HI	Central	Daily	Statistical service	Mortality	11 Diseases of the circulatory system	Cardiocasvular diseases	Correlation estimates	Correlations and Comparisons of means	General population	Decreased risk		Yes	Decreased risk		No			12
485	10.1007/s00484-012-0543-9	Monteiro	2013	Int J Biometeorol	Europe	Portugal	Porto	Temperate	Csa	Warm	Summer	2006	2006	Extreme	Surface station	HI	Central	Daily	Statistical service	Mortality	All causes	All causes	Percentage of change	Family of Poisson models	General population	Increased risk		Yes	Increased risk		Yes	Increased risk		12
486	10.3961/jpmph.2013.46.1.19	Na	2013	J Prev Med Public Health	Asia	Republic of Korea	Country	Continental	Dwa	Warm	June to September	2012	2012	Extreme	Surface station	HI	Extremes	Daily	Emergency visits	Morbidity	22 Injury, poisoning or certain other consequences of external causes	Heat-related illness	Effect estimate	Family of Poisson models	General population	Increased risk		No			Yes	Increased risk		11
487	10.1016/j.envint.2013.09.005	Schifano	2013	Environ Int	Europe	Italy	Rome	Temperate	Csa	Warm	April to October	2001	2010	Non-extreme	Airport stations	AT	Extremes	Daily	Health/State service	Morbidity	19 Certain conditions originating in the perinatal period	Preterm births	Effect estimate	Other	Children	Increased risk		No			No			13
488	10.1016/j.envint.2013.09.005	Schifano	2013	Environ Int	Europe	Italy	Rome	Temperate	Csa	Cool	November to March	2001	2010	Non-extreme	Airport stations	AT	Extremes	Daily	Health/State service	Morbidity	19 Certain conditions originating in the perinatal period	Preterm births	Effect estimate	Other	Children		Non-significant	No			No			13
489	10.1016/j.scitotenv.2012.09.068	Sung	2013	Sci Total Environ	Asia	Republic of China (Taiwan)	Kaohsigun	Temperate	Cfa	All	All	1994	2007	Non-extreme	Surface station	HI	Central	Daily	Statistical service	Mortality	All causes	All causes	Effect estimate	Other	General population	Increased risk		Yes	Increased risk		No			12
490	10.1016/j.scitotenv.2012.09.068	Sung	2013	Sci Total Environ	Asia	Republic of China (Taiwan)	Keelung	Temperate	Cfa	All	All	1994	2007	Non-extreme	Surface station	HI	Central	Daily	Statistical service	Mortality	All causes	All causes	Effect estimate	Other	General population			Yes			No			12
491	10.1016/j.scitotenv.2012.09.068	Sung	2013	Sci Total Environ	Asia	Republic of China (Taiwan)	Chiayi	Temperate	Cfa	All	All	1994	2007	Non-extreme	Surface station	HI	Central	Daily	Statistical service	Mortality	All causes	All causes	Effect estimate	Other	General population	Increased risk		Yes	Increased risk		No			12
492	10.1016/j.scitotenv.2012.09.068	Sung	2013	Sci Total Environ	Asia	Republic of China (Taiwan)	Taichung	Temperate	Cfa	All	All	1994	2007	Non-extreme	Surface station	HI	Central	Daily	Statistical service	Mortality	All causes	All causes	Effect estimate	Other	General population	Increased risk		Yes	Increased risk		No			12
493	10.1016/j.scitotenv.2012.09.068	Sung	2013	Sci Total Environ	Asia	Republic of China (Taiwan)	Taipei	Temperate	Cfa	All	All	1994	2007	Non-extreme	Surface station	HI	Central	Daily	Statistical service	Mortality	All causes	All causes	Effect estimate	Other	General population	Increased risk		Yes	Increased risk		No			12
494	10.1016/j.scitotenv.2012.09.068	Sung	2013	Sci Total Environ	Asia	Republic of China (Taiwan)	Tainan	Temperate	Cfa	All	All	1994	2007	Non-extreme	Surface station	HI	Central	Daily	Statistical service	Mortality	All causes	All causes	Effect estimate	Other	General population	Increased risk		Yes	Increased risk		No			12
495	10.1016/j.envpol.2013.01.037	Vasconcelos	2013	Environ Pollut	Europe	Portugal	Oporto	Temperate	Csb	Cool	Winter	2003	2007	Non-extreme	Surface station	PET	Central	Daily	Hospital admissions	Morbidity	11 Diseases of the circulatory system	Acute myocardial infarction	Percentage of change	Family of Poisson models	General population		Increased risk	No			Yes		Increased risk	12
496	10.1016/j.envpol.2013.01.037	Vasconcelos	2013	Environ Pollut	Europe	Portugal	Lisbon	Temperate	Csa	Cool	Winter	2003	2007	Non-extreme	Surface station	PET	Central	Daily	Hospital admissions	Morbidity	11 Diseases of the circulatory system	Acute myocardial infarction	Percentage of change	Family of Poisson models	General population		Increased risk	No			Yes		Increased risk	12
497	10.1016/j.envpol.2013.03.020	Xu	2013	Environ Pollut	Asia	People's Republic of China	Hong Kong	Temperate	Cfa	All	All	1998	2001	Non-extreme	Surface station	AT	Central	Daily	Statistical service	Mortality	All causes	All causes	Percentage of change	Family of Poisson models	Elderly			Yes		Non-significant	Yes		Non-significant	12
498	10.1016/j.envres.2014.04.002	Bai	2014	Environ Res	Asia	People's Republic of China	Ningbo	Temperate	Cfa	Warm	Summer	2011	2013	Non-extreme	Surface station	HI	Extremes	Daily	Health/State service	Morbidity	22 Injury, poisoning or certain other consequences of external causes	Heat-related symptoms	Descriptive assessment	Family of Poisson models	General population	Increased risk		Yes	Increased risk		No			12
499	10.1007/s00484-013-0668-5	Burkart	2014	Int J Biometeorol	Asia	Bangladesh	Country	Tropical, Temperate	Am, Aw, Cwa	All	All			Non-extreme	Surface station	UTCI	Central	Daily	Statistical service	Mortality	01 Certain infectious or parasitic diseases	Infectious diseases	Descriptive assessment	Other	General population	Increased risk	Increased risk	Yes	Increased risk	Increased risk	Yes	Increased risk	Increased risk	12
500	10.1007/s00484-013-0668-5	Burkart	2014	Int J Biometeorol	Asia	Bangladesh	Country	Tropical, Temperate	Am, Aw, Cwa	All	All			Non-extreme	Surface station	UTCI	Central	Daily	Statistical service	Mortality	11 Diseases of the circulatory system	All cardiovascular disease	Descriptive assessment	Other	General population	Increased risk	Increased risk	Yes	Increased risk	Increased risk	Yes	Increased risk	Increased risk	12
501	10.1007/s00484-013-0668-5	Burkart	2014	Int J Biometeorol	Asia	Bangladesh	Country	Tropical, Temperate	Am, Aw, Cwa	All	All			Non-extreme	Surface station	UTCI	Central	Daily	Statistical service	Mortality	All causes	All causes (non-accidental and non-maternity-related)	Descriptive assessment	Other	General population	Increased risk	Increased risk	Yes	Increased risk	Increased risk	Yes	Increased risk	Increased risk	12
502	10.4085/1062-6050-49.3.26	DeMartini	2014	J Athl Train	North America	USA	Falmouth, Massachusetts	Temperate	Cfa	Warm	August	1984, 1989, 1992-1994, 1996-1998, 2001, 2003-2011	2011	Non-extreme	Other	HI	Central	Daily	Survey	Morbidity	22 Injury, poisoning or certain other consequences of external causes	Exertional heat illnesses	Correlation estimates	Correlations and Comparisons of means	Athletes	Increased risk		No			No			11
503	10.4085/1062-6050-49.3.26	DeMartini	2014	J Athl Train	North America	USA	Falmouth, Massachusetts	Temperate	Cfa	Warm	August	1984, 1989, 1992-1994, 1996-1998, 2001, 2003-2011	2011	Non-extreme	Other	HI	Central	Daily	Survey	Morbidity	22 Injury, poisoning or certain other consequences of external causes	Exertional heat stroke	Correlation estimates	Correlations and Comparisons of means	Athletes	Increased risk		No			No			11
504	10.3390/ijerph110303304	Harnal	2014	Int J Environ Res Public Health	North America	USA	Maricopa, Arizona	Arid	BWh	Warm	May to October	2000	2008	Non-extreme	Airport stations	AT	Extremes	Daily	Health/State service	Mortality	05 Endocrine, nutritional or metabolic diseases	Dehydration	Effect estimate	Family of Poisson models	General population	Non-significant		Yes			Yes	Non-significant		11
505	10.3390/ijerph110303304	Harnal	2014	Int J Environ Res Public Health	North America	USA	Maricopa, Arizona	Arid	BWh	Warm	May to October	2000	2008	Non-extreme	Airport stations	AT	Extremes	Daily	Health/State service	Mortality	11 Diseases of the circulatory system	All cardiovascular disease	Effect estimate	Family of Poisson models	General population			Yes	Increased risk		Yes	Non-significant		11
506	10.3390/ijerph110303304	Harnal	2014	Int J Environ Res Public Health	North America	USA	Maricopa, Arizona	Arid	BWh	Warm	May to October	2000	2008	Non-extreme	Airport stations	AT	Extremes	Daily	Health/State service	Mortality	11 Diseases of the circulatory system	Heart failure	Effect estimate	Family of Poisson models	General population	Non-significant		Yes			No			11
507	10.3390/ijerph110303304	Harnal	2014	Int J Environ Res Public Health	North America	USA	Maricopa, Arizona	Arid	BWh	Warm	May to October	2000	2008	Non-extreme	Airport stations	AT	Extremes	Daily	Health/State service	Mortality	12 Diseases of the respiratory system	Other respiratory diseases	Effect estimate	Family of Poisson models	General population	Non-significant		Yes			No			11
508	10.3390/ijerph110303304	Harnal	2014	Int J Environ Res Public Health	North America	USA	Maricopa, Arizona	Arid	BWh	Warm	May to October	2000	2008	Non-extreme	Airport stations	AT	Extremes	Daily	Health/State service	Mortality	12 Diseases of the respiratory system	Chronic obstructive pulmonary diseases/Asthma	Effect estimate	Family of Poisson models	General population	Non-significant		Yes			No			11
509	10.3390/ijerph110303304	Harnal	2014	Int J Environ Res Public Health	North America	USA	Maricopa, Arizona	Arid	BWh	Warm	May to October	2000	2008	Non-extreme	Airport stations	AT	Extremes	Daily	Health/State service	Mortality	16 Diseases of the genitourinary system	Chronic renal failure	Effect estimate	Family of Poisson models	General population	Non-significant		Yes			Yes	Increased risk		11
510	10.3390/ijerph110303304	Harnal	2014	Int J Environ Res Public Health	North America	USA	Maricopa, Arizona	Arid	BWh	Warm	May to October	2000	2008	Non-extreme	Airport stations	AT	Extremes	Daily	Health/State service	Mortality	22 Injury, poisoning or certain other consequences of external causes	Heat illness and dehydration	Effect estimate	Family of Poisson models	General population	Increased risk		Yes			Yes	Non-significant		11
511	10.3390/ijerph110303304	Harnal	2014	Int J Environ Res Public Health	North America	USA	Maricopa, Arizona	Arid	BWh	Warm	May to October	2000	2008	Non-extreme	Airport stations	AT	Extremes	Daily	Health/State service	Mortality	22 Injury, poisoning or certain other consequences of external causes	Direct exposure to environmental heat	Effect estimate	Family of Poisson models	General population	Increased risk		Yes			Yes	Increased risk		11
512	10.3390/ijerph110303304	Harnal	2014	Int J Environ Res Public Health	North America	USA	Maricopa, Arizona	Arid	BWh	Warm	May to October	2000	2008	Non-extreme	Airport stations	AT	Extremes	Daily	Health/State service	Mortality	All causes	All causes	Effect estimate	Family of Poisson models	General population			Yes	Increased risk		Yes	Increased risk		11
513	10.1007/s00484-014-0917-2	Lim	2014	Int J Biometeorol	Asia	Republic of Korea	Seoul	Continental	Dwa	All	All	1995	2008	Non-extreme	Surface station	AT	Central	Daily	Study	Morbidity	05 Endocrine, nutritional or metabolic diseases	Urine specific gravity	Correlation estimates	Linear regression	Adults	Increased risk	Increased risk	Yes			No			13
514	10.1007/s00484-014-0917-2	Lim	2014	Int J Biometeorol	Asia	Republic of Korea	Seoul	Continental	Dwa	All	All	1995	2008	Non-extreme	Surface station	AT	Central	Daily	Study	Morbidity	05 Endocrine, nutritional or metabolic diseases	Plasma tonicity	Correlation estimates	Linear regression	Adults	Increased risk	Increased risk	Yes			No			13
515	10.1007/s00484-014-0917-2	Lim	2014	Int J Biometeorol	Asia	Republic of Korea	Seoul	Continental	Dwa	All	All	1995	2008	Non-extreme	Surface station	AT	Central	Daily	Study	Morbidity	05 Endocrine, nutritional or metabolic diseases	Haematocrit	Correlation estimates	Linear regression	Adults	Increased risk	Increased risk	Yes	Increased risk		No			13
516	10.1007/s00484-014-0917-2	Lim	2014	Int J Biometeorol	Asia	Republic of Korea	Seoul	Continental	Dwa	All	All	1995	2008	Non-extreme	Surface station	AT	Central	Daily	Study	Morbidity	16 Diseases of the genitourinary system	Blood urea nitrogen (BUN)/creatinine ratio	Correlation estimates	Linear regression	Adults	Increased risk	Increased risk	Yes			No			13
517	10.1155/2014/961750	Morabito	2014	Sci World J	Europe	Italy	Multicity	Temperate	Csa	Warm	May to October	2006	2008	Non-extreme	Surface station	UTCI	Hourly	Daily	Statistical service	Mortality	All causes	All causes	Descriptive assessment	Family of Poisson models	Elderly			No			Yes	Increased risk		12
518	10.1155/2014/961750	Morabito	2014	Sci World J	Europe	Italy	Multicity	Temperate	Csa	Warm	May to October	2006	2008	Non-extreme	Surface station	AT	Hourly	Daily	Statistical service	Mortality	All causes	All causes	Descriptive assessment	Family of Poisson models	Elderly			No			Yes	Increased risk		12
519	10.1007/s00484-013-0677-4	Ng	2014	Int J Biometeorol	Asia	Japan	Kanto	Temperate	Cfa	Warm	May to September	2000	2009	Non-extreme	Surface station	AT	Hourly	Daily	Emergency visits	Mortality	22 Injury, poisoning or certain other consequences of external causes	Heat stroke	Effect estimate	Other	General population	Increased risk		Yes	Increased risk		No			12
520	10.1016/j.healthplace.2014.07.014	Rosenthal	2014	Health Place	North America	USA	New York	Temperate	Cfa	Warm	May to September	1997	2006	Extreme	Airport stations	HI	Central	Daily	Statistical service	Mortality	All causes	All causes	Effect estimate	Linear regression	Elderly			Yes			Yes	Increased risk		13
521	10.1093/aje/kwt264	Saha	2014	Am J Epidemiol	North America	USA	Minneapolis-St. Paul	Continental	Dfb	Warm	All	1992	2008	Extreme	Website data	AT	Extremes	Daily	Statistical service	Mortality	All causes	All causes		Other	General population	Increased risk		Yes			No			11
522	10.1093/aje/kwt264	Saha	2014	Am J Epidemiol	North America	USA	Philadelphia	Temperate	Cfa	Warm	All	1983	2009	Extreme	Website data	AT	Extremes	Daily	Statistical service	Mortality	All causes	All causes		Other	General population	Increased risk		Yes			No			11
523	10.1093/aje/kwt264	Saha	2014	Am J Epidemiol	North America	USA	Atlanta	Temperate	Cfa	Warm	All	1994	2007	Extreme	Website data	AT	Extremes	Daily	Statistical service	Mortality	All causes	All causes		Other	General population	Increased risk		Yes			No			11
524	10.1093/aje/kwt264	Saha	2014	Am J Epidemiol	North America	USA	Phoenix	Arid	BWh	Warm	All	1989	2007	Extreme	Website data	AT	Extremes	Daily	Statistical service	Mortality	All causes	All causes		Other	General population	Increased risk		Yes			No			11
525	10.1093/aje/kwt264	Saha	2014	Am J Epidemiol	North America	USA	St. Louis	Temperate	Cfa	Warm	All	1980	2009	Extreme	Website data	AT	Extremes	Daily	Statistical service	Mortality	All causes	All causes		Other	General population	Increased risk		Yes			No			11
526	10.1093/aje/kwt264	Saha	2014	Am J Epidemiol	North America	USA	Boston	Temperate	Cfa	Warm	All	1986	2007	Extreme	Website data	AT	Extremes	Daily	Statistical service	Mortality	All causes	All causes		Other	General population	Increased risk		Yes			No			11
527	10.1093/aje/kwt264	Saha	2014	Am J Epidemiol	North America	USA	Seattle	Temperate	Csb	Warm	All	1988	2008	Extreme	Website data	AT	Extremes	Daily	Statistical service	Mortality	All causes	All causes		Other	General population	Increased risk		Yes			No			11
528	10.1080/17477891.2014.932268	Stanojević	2014	Environ Hazards	Europe	Serbia	Belgrade	Temperate	Cfa	Warm	June to August	2000	2010	Extreme	Surface station	AT	Central	Daily	Statistical service	Mortality	All causes	All causes	Percentage of change	Family of Poisson models	General population	Increased risk		Yes			No			13
529	10.3390/ijerph110100952	Urban	2014	Int J Environ Res Public Health	Europe	Czech Republic	Prague	Temperate	Cfb	All	June to August and December to February	1994	2009	Non-extreme	Airport and surface stations	AT	Central	Daily	Statistical service	Mortality	08 Diseases of the nervous system	All cerebrovascular diseases	Effect estimate	Family of Poisson models	General population	Increased risk	Non-significant	Yes			No			11
530	10.3390/ijerph110100952	Urban	2014	Int J Environ Res Public Health	Europe	Czech Republic	Southern Bohemia	Temperate	Cfb	All	June to August and December to February	1994	2009	Non-extreme	Airport and surface stations	PET	Central	Daily	Statistical service	Mortality	08 Diseases of the nervous system	All cerebrovascular diseases	Effect estimate	Family of Poisson models	General population	Increased risk	Increased risk	Yes			No			11
531	10.3390/ijerph110100952	Urban	2014	Int J Environ Res Public Health	Europe	Czech Republic	Prague	Temperate	Cfb	All	June to August and December to February	1994	2009	Non-extreme	Airport and surface stations	PET	Central	Daily	Statistical service	Mortality	08 Diseases of the nervous system	All cerebrovascular diseases	Effect estimate	Family of Poisson models	General population	Increased risk	Non-significant	Yes			No			11
532	10.3390/ijerph110100952	Urban	2014	Int J Environ Res Public Health	Europe	Czech Republic	Prague	Temperate	Cfb	All	June to August and December to February	1994	2009	Non-extreme	Airport and surface stations	UTCI	Central	Daily	Statistical service	Mortality	08 Diseases of the nervous system	All cerebrovascular diseases	Effect estimate	Family of Poisson models	General population	Increased risk	Non-significant	Yes			No			11
533	10.3390/ijerph110100952	Urban	2014	Int J Environ Res Public Health	Europe	Czech Republic	Southern Bohemia	Temperate	Cfb	All	June to August and December to February	1994	2009	Non-extreme	Airport and surface stations	AT	Central	Daily	Statistical service	Mortality	08 Diseases of the nervous system	All cerebrovascular diseases	Effect estimate	Family of Poisson models	General population	Increased risk	Increased risk	Yes			No			11
534	10.3390/ijerph110100952	Urban	2014	Int J Environ Res Public Health	Europe	Czech Republic	Southern Bohemia	Temperate	Cfb	All	June to August and December to February	1994	2009	Non-extreme	Airport and surface stations	UTCI	Central	Daily	Statistical service	Mortality	08 Diseases of the nervous system	All cerebrovascular diseases	Effect estimate	Family of Poisson models	General population	Increased risk	Increased risk	Yes			No			11
535	10.3390/ijerph110100952	Urban	2014	Int J Environ Res Public Health	Europe	Czech Republic	Prague	Temperate	Cfb	All	June to August and December to February	1994	2009	Non-extreme	Airport and surface stations	UTCI	Central	Daily	Statistical service	Mortality	11 Diseases of the circulatory system	Ischemic heart disease	Effect estimate	Family of Poisson models	General population	Increased risk	Non-significant	Yes			No			11
536	10.3390/ijerph110100952	Urban	2014	Int J Environ Res Public Health	Europe	Czech Republic	Southern Bohemia	Temperate	Cfb	All	June to August and December to February	1994	2009	Non-extreme	Airport and surface stations	PET	Central	Daily	Statistical service	Mortality	11 Diseases of the circulatory system	Atherosclerosis	Effect estimate	Family of Poisson models	General population	Increased risk	Non-significant	Yes			No			11
537	10.3390/ijerph110100952	Urban	2014	Int J Environ Res Public Health	Europe	Czech Republic	Southern Bohemia	Temperate	Cfb	All	June to August and December to February	1994	2009	Non-extreme	Airport and surface stations	AT	Central	Daily	Statistical service	Mortality	11 Diseases of the circulatory system	Atherosclerosis	Effect estimate	Family of Poisson models	General population	Increased risk	Non-significant	Yes			No			11
538	10.3390/ijerph110100952	Urban	2014	Int J Environ Res Public Health	Europe	Czech Republic	Prague	Temperate	Cfb	All	June to August and December to February	1994	2009	Non-extreme	Airport and surface stations	UTCI	Central	Daily	Statistical service	Mortality	11 Diseases of the circulatory system	All cardiovascular disease	Effect estimate	Family of Poisson models	General population	Increased risk	Non-significant	Yes			No			11
539	10.3390/ijerph110100952	Urban	2014	Int J Environ Res Public Health	Europe	Czech Republic	Southern Bohemia	Temperate	Cfb	All	June to August and December to February	1994	2009	Non-extreme	Airport and surface stations	AT	Central	Daily	Statistical service	Mortality	11 Diseases of the circulatory system	All cardiovascular disease	Effect estimate	Family of Poisson models	General population	Increased risk	Increased risk	Yes			No			11
540	10.3390/ijerph110100952	Urban	2014	Int J Environ Res Public Health	Europe	Czech Republic	Prague	Temperate	Cfb	All	June to August and December to February	1994	2009	Non-extreme	Airport and surface stations	UTCI	Central	Daily	Statistical service	Mortality	11 Diseases of the circulatory system	Acute myocardial infarction	Effect estimate	Family of Poisson models	General population	Non-significant	Non-significant	Yes			No			11
541	10.3390/ijerph110100952	Urban	2014	Int J Environ Res Public Health	Europe	Czech Republic	Prague	Temperate	Cfb	All	June to August and December to February	1994	2009	Non-extreme	Airport and surface stations	AT	Central	Daily	Statistical service	Mortality	11 Diseases of the circulatory system	All cardiovascular disease	Effect estimate	Family of Poisson models	General population	Increased risk	Non-significant	Yes			No			11
542	10.3390/ijerph110100952	Urban	2014	Int J Environ Res Public Health	Europe	Czech Republic	Southern Bohemia	Temperate	Cfb	All	June to August and December to February	1994	2009	Non-extreme	Airport and surface stations	AT	Central	Daily	Statistical service	Mortality	11 Diseases of the circulatory system	Acute myocardial infarction	Effect estimate	Family of Poisson models	General population	Non-significant	Increased risk	Yes			No			11
543	10.3390/ijerph110100952	Urban	2014	Int J Environ Res Public Health	Europe	Czech Republic	Southern Bohemia	Temperate	Cfb	All	June to August and December to February	1994	2009	Non-extreme	Airport and surface stations	UTCI	Central	Daily	Statistical service	Mortality	11 Diseases of the circulatory system	All cardiovascular disease	Effect estimate	Family of Poisson models	General population	Increased risk	Increased risk	Yes			No			11
544	10.3390/ijerph110100952	Urban	2014	Int J Environ Res Public Health	Europe	Czech Republic	Prague	Temperate	Cfb	All	June to August and December to February	1994	2009	Non-extreme	Airport and surface stations	PET	Central	Daily	Statistical service	Mortality	11 Diseases of the circulatory system	All cardiovascular disease	Effect estimate	Family of Poisson models	General population	Increased risk	Increased risk	Yes			No			11
545	10.3390/ijerph110100952	Urban	2014	Int J Environ Res Public Health	Europe	Czech Republic	Prague	Temperate	Cfb	All	June to August and December to February	1994	2009	Non-extreme	Airport and surface stations	AT	Central	Daily	Statistical service	Mortality	11 Diseases of the circulatory system	Ischemic heart disease	Effect estimate	Family of Poisson models	General population	Increased risk	Non-significant	Yes			No			11
546	10.3390/ijerph110100952	Urban	2014	Int J Environ Res Public Health	Europe	Czech Republic	Southern Bohemia	Temperate	Cfb	All	June to August and December to February	1994	2009	Non-extreme	Airport and surface stations	PET	Central	Daily	Statistical service	Mortality	11 Diseases of the circulatory system	All cardiovascular disease	Effect estimate	Family of Poisson models	General population	Increased risk	Increased risk	Yes			No			11
547	10.3390/ijerph110100952	Urban	2014	Int J Environ Res Public Health	Europe	Czech Republic	Prague	Temperate	Cfb	All	June to August and December to February	1994	2009	Non-extreme	Airport and surface stations	AT	Central	Daily	Statistical service	Mortality	11 Diseases of the circulatory system	Ischemic heart disease	Effect estimate	Family of Poisson models	General population	Increased risk	Non-significant	Yes			No			11
548	10.3390/ijerph110100952	Urban	2014	Int J Environ Res Public Health	Europe	Czech Republic	Southern Bohemia	Temperate	Cfb	All	June to August and December to February	1994	2009	Non-extreme	Airport and surface stations	PET	Central	Daily	Statistical service	Mortality	11 Diseases of the circulatory system	Ischemic heart disease	Effect estimate	Family of Poisson models	General population	Increased risk	Non-significant	Yes			No			11
549	10.3390/ijerph110100952	Urban	2014	Int J Environ Res Public Health	Europe	Czech Republic	Prague	Temperate	Cfb	All	June to August and December to February	1994	2009	Non-extreme	Airport and surface stations	AT	Central	Daily	Statistical service	Mortality	11 Diseases of the circulatory system	Atherosclerosis	Effect estimate	Family of Poisson models	General population	Increased risk	Non-significant	Yes			No			11
550	10.3390/ijerph110100952	Urban	2014	Int J Environ Res Public Health	Europe	Czech Republic	Prague	Temperate	Cfb	All	June to August and December to February	1994	2009	Non-extreme	Airport and surface stations	PET	Central	Daily	Statistical service	Mortality	11 Diseases of the circulatory system	Acute myocardial infarction	Effect estimate	Family of Poisson models	General population	Non-significant	Increased risk	Yes			No			11
551	10.3390/ijerph110100952	Urban	2014	Int J Environ Res Public Health	Europe	Czech Republic	Southern Bohemia	Temperate	Cfb	All	June to August and December to February	1994	2009	Non-extreme	Airport and surface stations	UTCI	Central	Daily	Statistical service	Mortality	11 Diseases of the circulatory system	Atherosclerosis	Effect estimate	Family of Poisson models	General population	Increased risk	Non-significant	Yes			No			11
552	10.3390/ijerph110100952	Urban	2014	Int J Environ Res Public Health	Europe	Czech Republic	Southern Bohemia	Temperate	Cfb	All	June to August and December to February	1994	2009	Non-extreme	Airport and surface stations	UTCI	Central	Daily	Statistical service	Mortality	11 Diseases of the circulatory system	Acute myocardial infarction	Effect estimate	Family of Poisson models	General population	Non-significant	Increased risk	Yes			No			11
553	10.3390/ijerph110100952	Urban	2014	Int J Environ Res Public Health	Europe	Czech Republic	Southern Bohemia	Temperate	Cfb	All	June to August and December to February	1994	2009	Non-extreme	Airport and surface stations	PET	Central	Daily	Statistical service	Mortality	11 Diseases of the circulatory system	Ischemic heart disease	Effect estimate	Family of Poisson models	General population	Increased risk	Non-significant	Yes			No			11
554	10.3390/ijerph110100952	Urban	2014	Int J Environ Res Public Health	Europe	Czech Republic	Prague	Temperate	Cfb	All	June to August and December to February	1994	2009	Non-extreme	Airport and surface stations	AT	Central	Daily	Statistical service	Mortality	11 Diseases of the circulatory system	Acute myocardial infarction	Effect estimate	Family of Poisson models	General population	Non-significant	Increased risk	Yes			No			11
555	10.3390/ijerph110100952	Urban	2014	Int J Environ Res Public Health	Europe	Czech Republic	Prague	Temperate	Cfb	All	June to August and December to February	1994	2009	Non-extreme	Airport and surface stations	PET	Central	Daily	Statistical service	Mortality	11 Diseases of the circulatory system	Atherosclerosis	Effect estimate	Family of Poisson models	General population	Increased risk	Non-significant	Yes			No			11
556	10.3390/ijerph110100952	Urban	2014	Int J Environ Res Public Health	Europe	Czech Republic	Prague	Temperate	Cfb	All	June to August and December to February	1994	2009	Non-extreme	Airport and surface stations	UTCI	Central	Daily	Statistical service	Mortality	11 Diseases of the circulatory system	Ischemic heart disease	Effect estimate	Family of Poisson models	General population	Increased risk	Non-significant	Yes			No			11
557	10.3390/ijerph110100952	Urban	2014	Int J Environ Res Public Health	Europe	Czech Republic	Southern Bohemia	Temperate	Cfb	All	June to August and December to February	1994	2009	Non-extreme	Airport and surface stations	AT	Central	Daily	Statistical service	Mortality	11 Diseases of the circulatory system	Ischemic heart disease	Effect estimate	Family of Poisson models	General population	Increased risk	Non-significant	Yes			No			11
558	10.3390/ijerph110100952	Urban	2014	Int J Environ Res Public Health	Europe	Czech Republic	Southern Bohemia	Temperate	Cfb	All	June to August and December to February	1994	2009	Non-extreme	Airport and surface stations	UTCI	Central	Daily	Statistical service	Mortality	11 Diseases of the circulatory system	Ischemic heart disease	Effect estimate	Family of Poisson models	General population	Increased risk	Non-significant	Yes			No			11
559	10.3390/ijerph110100952	Urban	2014	Int J Environ Res Public Health	Europe	Czech Republic	Southern Bohemia	Temperate	Cfb	All	June to August and December to February	1994	2009	Non-extreme	Airport and surface stations	AT	Central	Daily	Statistical service	Mortality	11 Diseases of the circulatory system	Ischemic heart disease	Effect estimate	Family of Poisson models	General population	Increased risk	Increased risk	Yes			No			11
560	10.3390/ijerph110100952	Urban	2014	Int J Environ Res Public Health	Europe	Czech Republic	Southern Bohemia	Temperate	Cfb	All	June to August and December to February	1994	2009	Non-extreme	Airport and surface stations	PET	Central	Daily	Statistical service	Mortality	11 Diseases of the circulatory system	Acute myocardial infarction	Effect estimate	Family of Poisson models	General population	Non-significant	Increased risk	Yes			No			11
561	10.3390/ijerph110100952	Urban	2014	Int J Environ Res Public Health	Europe	Czech Republic	Prague	Temperate	Cfb	All	June to August and December to February	1994	2009	Non-extreme	Airport and surface stations	PET	Central	Daily	Statistical service	Mortality	11 Diseases of the circulatory system	Ischemic heart disease	Effect estimate	Family of Poisson models	General population	Increased risk	Non-significant	Yes			No			11
562	10.3390/ijerph110100952	Urban	2014	Int J Environ Res Public Health	Europe	Czech Republic	Southern Bohemia	Temperate	Cfb	All	June to August and December to February	1994	2009	Non-extreme	Airport and surface stations	UTCI	Central	Daily	Statistical service	Mortality	11 Diseases of the circulatory system	Ischemic heart disease	Effect estimate	Family of Poisson models	General population	Increased risk	Increased risk	Yes			No			11
563	10.3390/ijerph110100952	Urban	2014	Int J Environ Res Public Health	Europe	Czech Republic	Prague	Temperate	Cfb	All	June to August and December to February	1994	2009	Non-extreme	Airport and surface stations	PET	Central	Daily	Statistical service	Mortality	11 Diseases of the circulatory system	Ischemic heart disease	Effect estimate	Family of Poisson models	General population	Increased risk	Non-significant	Yes			No			11
564	10.3390/ijerph110100952	Urban	2014	Int J Environ Res Public Health	Europe	Czech Republic	Prague	Temperate	Cfb	All	June to August and December to February	1994	2009	Non-extreme	Airport and surface stations	UTCI	Central	Daily	Statistical service	Mortality	11 Diseases of the circulatory system	Atherosclerosis	Effect estimate	Family of Poisson models	General population	Increased risk	Non-significant	Yes			No			11
565	10.1016/j.envres.2014.07.021	Vicedo-Cabrera	2014	Environ Res	Europe	Spain	Valencia	Arid, Temperate	BSk, Csa	Warm	May to September	2006	2010	Non-extreme	Airport stations	AT	Central	Daily	Health/State service	Morbidity	19 Certain conditions originating in the perinatal period	Preterm births	Effect estimate	Other	Children	Non-significant		Yes	Non-significant		No			10
566	10.1007/s00484-013-0706-3	Zaninovic	2014	Int J Biometeorol	Europe	Croatia	Country	Temperate	Cfb	All	All	1983	2008	Non-extreme	Surface station	PET	Extremes	Daily	Statistical service	Mortality	All causes	All causes	Descriptive assessment	Descriptive	General population	Increased risk		Yes	Increased risk		No			12
567	10.1111/ppe.12204	Basu	2015	Paediatr Perinat Epidemiol	North America	USA	California	Arid, Temperate	BSh, BSk, Csa, Csb	Warm	May to October	1999	2011	Non-extreme	Surface station	AT	Central	Daily	Health/State service	Mortality	11 Diseases of the circulatory system	Circulatory diseas	Percentage of change	Logistic regression	Infants			Yes	Non-significant		No			13
568	10.1111/ppe.12204	Basu	2015	Paediatr Perinat Epidemiol	North America	USA	California	Arid, Temperate	BSh, BSk, Csa, Csb	Warm	May to October	1999	2011	Non-extreme	Surface station	AT	Central	Daily	Health/State service	Mortality	12 Diseases of the respiratory system	All respiratory diseases	Percentage of change	Logistic regression	Infants			Yes	Non-significant		No			13
569	10.1111/ppe.12204	Basu	2015	Paediatr Perinat Epidemiol	North America	USA	California	Arid, Temperate	BSh, BSk, Csa, Csb	Warm	May to October	1999	2011	Non-extreme	Surface station	AT	Central	Daily	Health/State service	Mortality	19 Certain conditions originating in the perinatal period	Gestation duration	Percentage of change	Logistic regression	Infants			Yes	Non-significant		No			13
570	10.1111/ppe.12204	Basu	2015	Paediatr Perinat Epidemiol	North America	USA	California	Arid, Temperate	BSh, BSk, Csa, Csb	Warm	May to October	1999	2011	Non-extreme	Surface station	AT	Central	Daily	Health/State service	Mortality	20 Developmental anomalies	Congenital malformations	Percentage of change	Logistic regression	Infants			Yes	Non-significant		No			13
571	10.1111/ppe.12204	Basu	2015	Paediatr Perinat Epidemiol	North America	USA	California	Arid, Temperate	BSh, BSk, Csa, Csb	Warm	May to October	1999	2011	Non-extreme	Surface station	AT	Central	Daily	Health/State service	Mortality	21 Symptoms, signs or clinical findings, not elsewhere classified	Sudden infant death syndrome	Percentage of change	Logistic regression	Infants			Yes	Non-significant		No			13
572	10.1111/ppe.12204	Basu	2015	Paediatr Perinat Epidemiol	North America	USA	California	Arid, Temperate	BSh, BSk, Csa, Csb	Warm	May to October	1999	2011	Non-extreme	Surface station	AT	Central	Daily	Health/State service	Mortality	All causes	All causes	Percentage of change	Logistic regression	Infants	Non-significant		Yes	Non-significant		No			13
573	10.1007/s10995-015-1794-y	Benmarhnia	2015	Matern Child Health J	North America	Canada	Montreal	Continental	Dfb	All	All	1981	2010	Non-extreme	Airport stations	AT	Central	Daily	Health/State service	Morbidity	18 Pregnancy, childbirth or the puerperium	Births	Descriptive assessment	Family of Poisson models	Infants	Increased risk	Decreased risk	Yes	Increased risk		No			11
574	10.18520/v109/i9/1680-1686	Desai	2015	Curr Sci	Asia	India	Surat	Tropical	Aw	Warm	March to May	2001	2012	Non-extreme	Surface station	HI	Extremes	Daily	Health/State service	Mortality	All causes	All causes		Correlations and Comparisons of means	General population	Increased risk		No			No			11
575	10.3103/S1068373915120092	Emelina	2015	Russ Meteorol Hydrol	Europe	Russia	Naberezhnye Chelny	Continental	Dfb	All	All	2010	2012	Non-extreme	Surface station	WCTH	Central	Daily	Emergency calls	Morbidity	11 Diseases of the circulatory system	Ischemic heart disease	Correlation estimates	Correlations and Comparisons of means	General population			Yes		Non-significant	No			11
576	10.3103/S1068373915120092	Emelina	2015	Russ Meteorol Hydrol	Europe	Russia	Naberezhnye Chelny	Continental	Dfb	All	All	2010	2012	Non-extreme	Surface station	WCT	Central	Daily	Emergency calls	Morbidity	11 Diseases of the circulatory system	Ischemic heart disease	Correlation estimates	Correlations and Comparisons of means	General population			Yes		Increased risk	No			11
577	10.3103/S1068373915120092	Emelina	2015	Russ Meteorol Hydrol	Europe	Russia	Naberezhnye Chelny	Continental	Dfb	All	All	2010	2012	Non-extreme	Surface station	ET	Central	Daily	Emergency calls	Morbidity	11 Diseases of the circulatory system	Ischemic heart disease	Correlation estimates	Correlations and Comparisons of means	General population	Increased risk		Yes	Non-significant		No			11
578	10.3103/S1068373915120092	Emelina	2015	Russ Meteorol Hydrol	Europe	Russia	Naberezhnye Chelny	Continental	Dfb	All	All	2010	2012	Non-extreme	Surface station	Etw	Central	Daily	Emergency calls	Morbidity	11 Diseases of the circulatory system	Ischemic heart disease	Correlation estimates	Correlations and Comparisons of means	General population	Non-significant		Yes	Increased risk		No			11
579	10.3103/S1068373915120092	Emelina	2015	Russ Meteorol Hydrol	Europe	Russia	Naberezhnye Chelny	Continental	Dfb	All	All	2010	2012	Non-extreme	Surface station	Etm	Central	Daily	Emergency calls	Morbidity	11 Diseases of the circulatory system	Ischemic heart disease	Correlation estimates	Correlations and Comparisons of means	General population			Yes	Increased risk		No			11
580	10.1007/s11356-015-4494-7	Ferrari	2015	Environ Sci Pollut Res	Europe	Austria	Vienna	Continental	Dfb	All	All	2004	2010	Non-extreme	Surface station	PET	Extremes and Central	Daily	Health/State service	Morbidity	08 Diseases of the nervous system	Ischemic stroke		Family of Poisson models	General population	Non-significant	Non-significant	No			No			13
581	10.1371/journal.pone.0141054	Ghirardi	2015	PLOS ONE	Europe	Italy	Verona	Temperate	Cfa	Warm	May to September	2011	2012	Non-extreme	Website data	AT	Central	Daily	Emergency visits	Morbidity	All causes (except for congenital malformations, certain conditions originating in the perinatal period)	All causes	Percentage of change	Family of Poisson models	General population	Increased risk		Yes	Increased risk		Yes	Increased risk		12
582	10.1515/reveh-2014-0050	Isaksen	2015	Rev Environ Health	North America	USA	King County, Washington	Continental	Dfb	Warm	May to September	1990	2010	Extreme	Gridded data	HU	Extremes	Daily	Emergency visits	Morbidity	05 Endocrine, nutritional or metabolic diseases	Diabetes	Effect estimate	Family of Poisson models	General population	Non-significant		Yes	Non-significant		Yes	Non-significant		13
583	10.1515/reveh-2014-0050	Isaksen	2015	Rev Environ Health	North America	USA	King County, Washington	Continental	Dfb	Warm	May to September	1990	2010	Extreme	Gridded data	HU	Extremes	Daily	Emergency visits	Morbidity	06 Mental, behavioural or neurodevelopmental disorders	Mental disorders	Effect estimate	Family of Poisson models	General population	Non-significant		Yes	Non-significant		Yes	Non-significant		13
584	10.1515/reveh-2014-0050	Isaksen	2015	Rev Environ Health	North America	USA	King County, Washington	Continental	Dfb	Warm	May to September	1990	2010	Extreme	Gridded data	HU	Extremes	Daily	Emergency visits	Morbidity	08 Diseases of the nervous system	All cerebrovascular diseases	Effect estimate	Family of Poisson models	General population	Non-significant		Yes	Non-significant		Yes	Non-significant		13
585	10.1515/reveh-2014-0050	Isaksen	2015	Rev Environ Health	North America	USA	King County, Washington	Continental	Dfb	Warm	May to September	1990	2010	Extreme	Gridded data	HU	Extremes	Daily	Emergency visits	Morbidity	11 Diseases of the circulatory system	Ischemic heart disease	Effect estimate	Family of Poisson models	General population	Non-significant		Yes	Non-significant		Yes	Non-significant		13
586	10.1515/reveh-2014-0050	Isaksen	2015	Rev Environ Health	North America	USA	King County, Washington	Continental	Dfb	Warm	May to September	1990	2010	Extreme	Gridded data	HU	Extremes	Daily	Emergency visits	Morbidity	11 Diseases of the circulatory system	All cardiovascular disease	Effect estimate	Family of Poisson models	General population	Non-significant		Yes	Non-significant		Yes	Non-significant		13
587	10.1515/reveh-2014-0050	Isaksen	2015	Rev Environ Health	North America	USA	King County, Washington	Continental	Dfb	Warm	May to September	1990	2010	Extreme	Gridded data	HU	Extremes	Daily	Emergency visits	Morbidity	11 Diseases of the circulatory system	Circulatory diseas	Effect estimate	Family of Poisson models	General population	Non-significant		Yes	Non-significant		Yes	Non-significant		13
588	10.1515/reveh-2014-0050	Isaksen	2015	Rev Environ Health	North America	USA	King County, Washington	Continental	Dfb	Warm	May to September	1990	2010	Extreme	Gridded data	HU	Extremes	Daily	Emergency visits	Morbidity	12 Diseases of the respiratory system	Chronic obstructive pulmonary disease	Effect estimate	Family of Poisson models	General population	Non-significant		Yes	Non-significant		Yes	Non-significant		13
589	10.1515/reveh-2014-0050	Isaksen	2015	Rev Environ Health	North America	USA	King County, Washington	Continental	Dfb	Warm	May to September	1990	2010	Extreme	Gridded data	HU	Extremes	Daily	Emergency visits	Morbidity	12 Diseases of the respiratory system	Asthma	Effect estimate	Family of Poisson models	General population	Non-significant		Yes	Non-significant		Yes	Non-significant		13
590	10.1515/reveh-2014-0050	Isaksen	2015	Rev Environ Health	North America	USA	King County, Washington	Continental	Dfb	Warm	May to September	1990	2010	Extreme	Gridded data	HU	Extremes	Daily	Emergency visits	Morbidity	12 Diseases of the respiratory system	All respiratory diseases	Effect estimate	Family of Poisson models	General population	Non-significant		Yes	Non-significant		Yes	Non-significant		13
591	10.1515/reveh-2014-0050	Isaksen	2015	Rev Environ Health	North America	USA	King County, Washington	Continental	Dfb	Warm	May to September	1990	2010	Extreme	Gridded data	HU	Extremes	Daily	Emergency visits	Morbidity	16 Diseases of the genitourinary system	Nephritis and nephrotic syndroms	Effect estimate	Family of Poisson models	General population	Increased risk		Yes	Non-significant		Yes	Increased risk		13
592	10.1515/reveh-2014-0050	Isaksen	2015	Rev Environ Health	North America	USA	King County, Washington	Continental	Dfb	Warm	May to September	1990	2010	Extreme	Gridded data	HU	Extremes	Daily	Emergency visits	Morbidity	16 Diseases of the genitourinary system	Acute renal failure	Effect estimate	Family of Poisson models	General population	Increased risk		Yes	Non-significant		Yes	Increased risk		13
593	10.1515/reveh-2014-0050	Isaksen	2015	Rev Environ Health	North America	USA	King County, Washington	Continental	Dfb	Warm	May to September	1990	2010	Extreme	Gridded data	HU	Extremes	Daily	Emergency visits	Morbidity	22 Injury, poisoning or certain other consequences of external causes	Heat illness and dehydration	Effect estimate	Family of Poisson models	General population	Increased risk		Yes	Non-significant		Yes	Increased risk		13
594	10.1515/reveh-2014-0050	Isaksen	2015	Rev Environ Health	North America	USA	King County, Washington	Continental	Dfb	Warm	May to September	1990	2010	Extreme	Gridded data	HU	Extremes	Daily	Emergency visits	Morbidity	All causes	All causes	Effect estimate	Family of Poisson models	General population	Non-significant		Yes	Non-significant		No			13
595	10.1007/s00484-015-1067-x	Lee	2015	Int J Biometeorol	Asia	Republic of Korea	Seoul	Continental	Dwa	Warm	May to September	1992	2012	Extreme	Surface station	AT	Central	Daily	Statistical service	Mortality	All causes	All causes	Effect estimate	Other	General population	Increased risk		Yes	Increased risk		No			13
596	10.1371/currents.dis.64546103ed4fa0bc7c5b779dd16f5358	Levy	2015	PLoS Currents	North America	USA	Baltimore	Temperate	Cfa	Warm	April to August	2008	2013	Extreme		HI	Central	MultipleDays	Emergency visits	Morbidity	All causes	All causes		Other	General population	Increased risk		Yes			No			12
597	10.1371/currents.dis.64546103ed4fa0bc7c5b779dd16f5358	Levy	2015	PLoS Currents	North America	USA	Baltimore	Temperate	Cfa	Warm	April to August	2008	2013	Extreme		HI	Extremes	Daily	Emergency visits	Morbidity	All causes	All causes		Other	General population	Non-significant		Yes			Yes	Non-significant		12
598	10.1097/EDE.0000000000000284	Nguyen	2015	Epidemiol	North America	USA	Boston	Temperate	Cfa	Cool	All	2006	2010	Non-extreme	Airport stations	AT		Daily	Hospital admissions	Morbidity	11 Diseases of the circulatory system	Paroxysmal atrial fibrillation	Effect estimate	Logistic regression	Adults		Increased risk	Yes			No			13
599	10.1186/s12940-015-0012-0	Oudin Åström	2015	Environ Health	Europe	Italy	Rome	Temperate	Csa	Warm	May to September	2000	2008	Extreme	Airport stations	AT	Extremes	Daily	Statistical service	Mortality	All causes	All causes	Effect estimate	Family of Poisson models	With medical history	Increased risk		Yes			Yes	Increased risk		12
600	10.1186/s12940-015-0012-0	Oudin Åström	2015	Environ Health	Europe	Sweden	Stockholm	Continental	Dfb	Warm	May to September	2000	2008	Extreme	Airport stations	AT	Extremes	Daily	Statistical service	Mortality	All causes	All causes	Effect estimate	Family of Poisson models	With medical history	Increased risk		Yes			Yes	Increased risk		12
601	10.1186/s12940-015-0012-0	Oudin Åström	2015	Environ Health	Europe	Italy	Rome	Temperate	Csa	Warm	May to September	2000	2008	Extreme	Airport stations	AT	Extremes	Daily	Statistical service	Mortality	All causes	All causes	Effect estimate	Family of Poisson models	Adults	Increased risk		Yes			Yes	Increased risk		12
602	10.1186/s12940-015-0012-0	Oudin Åström	2015	Environ Health	Europe	Sweden	Stockholm	Continental	Dfb	Warm	May to September	2000	2008	Extreme	Airport stations	AT	Extremes	Daily	Statistical service	Mortality	All causes	All causes	Effect estimate	Family of Poisson models	With medical history	Increased risk		Yes			Yes	Increased risk		12
603	10.1186/s12940-015-0012-0	Oudin Åström	2015	Environ Health	Europe	Sweden	Stockholm	Continental	Dfb	Warm	May to September	2000	2008	Extreme	Airport stations	AT	Extremes	Daily	Statistical service	Mortality	All causes	All causes	Effect estimate	Family of Poisson models	Elderly	Increased risk		Yes			Yes	Increased risk		12
604	10.1186/s12940-015-0012-0	Oudin Åström	2015	Environ Health	Europe	Italy	Rome	Temperate	Csa	Warm	May to September	2000	2008	Extreme	Airport stations	AT	Extremes	Daily	Statistical service	Mortality	All causes	All causes	Effect estimate	Family of Poisson models	With medical history	Increased risk		Yes			Yes	Increased risk		12
605	10.1186/s12940-015-0012-0	Oudin Åström	2015	Environ Health	Europe	Sweden	Stockholm	Continental	Dfb	Warm	May to September	2000	2008	Extreme	Airport stations	AT	Extremes	Daily	Statistical service	Mortality	All causes	All causes	Effect estimate	Family of Poisson models	Adults	Increased risk		Yes			Yes	Increased risk		12
606	10.1186/s12940-015-0012-0	Oudin Åström	2015	Environ Health	Europe	Italy	Rome	Temperate	Csa	Warm	May to September	2000	2008	Extreme	Airport stations	AT	Extremes	Daily	Statistical service	Mortality	All causes	All causes	Effect estimate	Family of Poisson models	Elderly	Increased risk		Yes			Yes	Increased risk		12
607	10.1186/s12940-015-0012-0	Oudin Åström	2015	Environ Health	Europe	Sweden	Stockholm	Continental	Dfb	Warm	May to September	2000	2008	Extreme	Airport stations	AT	Extremes	Daily	Statistical service	Mortality	All causes	All causes	Effect estimate	Family of Poisson models	With medical history	Increased risk		Yes			Yes	Increased risk		12
608	10.1186/s12940-015-0012-0	Oudin Åström	2015	Environ Health	Europe	Sweden	Stockholm	Continental	Dfb	Warm	May to September	2000	2008	Extreme	Airport stations	AT	Extremes	Daily	Statistical service	Mortality	All causes	All causes	Effect estimate	Family of Poisson models	With medical history	Increased risk		Yes			Yes	Increased risk		12
609	10.1186/s12940-015-0012-0	Oudin Åström	2015	Environ Health	Europe	Italy	Rome	Temperate	Csa	Warm	May to September	2000	2008	Extreme	Airport stations	AT	Extremes	Daily	Statistical service	Mortality	All causes	All causes	Effect estimate	Family of Poisson models	With medical history	Increased risk		Yes			Yes	Increased risk		12
610	10.1186/s12940-015-0012-0	Oudin Åström	2015	Environ Health	Europe	Italy	Rome	Temperate	Csa	Warm	May to September	2000	2008	Extreme	Airport stations	AT	Extremes	Daily	Statistical service	Mortality	All causes	All causes	Effect estimate	Family of Poisson models	With medical history	Increased risk		Yes			Yes	Increased risk		12
611	10.1186/s12940-015-0012-0	Oudin Åström	2015	Environ Health	Europe	Italy	Rome	Temperate	Csa	Warm	May to September	2000	2008	Extreme	Airport stations	AT	Extremes	Daily	Statistical service	Mortality	All causes	All causes	Effect estimate	Family of Poisson models	With medical history	Increased risk		Yes			Yes	Increased risk		12
612	10.1186/s12940-015-0012-0	Oudin Åström	2015	Environ Health	Europe	Sweden	Stockholm	Continental	Dfb	Warm	May to September	2000	2008	Extreme	Airport stations	AT	Extremes	Daily	Statistical service	Mortality	All causes	All causes	Effect estimate	Family of Poisson models	With medical history	Increased risk		Yes			Yes	Increased risk		12
613	10.1007/s00484-015-1085-8	Pantavou	2015	Int J Biometeorol	Europe	Greece	Athens	Temperate	Csa	All	July, October, December	2010	2011	Non-extreme	Surface station	ASV	Point	Daily	Survey	Morbidity	22 Injury, poisoning or certain other consequences of external causes	Heat exhaustion	Correlation estimates	Logistic regression	General population	Increased risk		Yes			No			6
614	10.1007/s00484-015-1085-8	Pantavou	2015	Int J Biometeorol	Europe	Greece	Athens	Temperate	Csa	All	July, October, December	2010	2011	Non-extreme	Surface station	UTCI	Point	Daily	Survey	Morbidity	22 Injury, poisoning or certain other consequences of external causes	Heat exhaustion	Correlation estimates	Logistic regression	General population	Increased risk		Yes			No			6
615	10.1186/s12940-015-0005-z	Saha	2015	Environ Health	North America	USA	Country	Arid, Temperate, Continental	BSh, BSk, BWh, BWk, Csa, Csb, Cfc, Dfc, Dfd	Warm	April to September	2000	2010	Extreme	Surface station	HI	Extremes	Daily	Emergency visits	Morbidity	22 Injury, poisoning or certain other consequences of external causes	Hyperthermia	Effect estimate	Logistic regression	General population	Increased risk		Yes			No			14
616	10.1007/s11356-015-4095-5	Shiue	2015	Environ Sci Pollut Res	Europe	Germany	Country	Temperate	Cfb	All	All	2009	2011	Non-extreme	Surface station	PET	Central	Daily	Hospital admissions	Morbidity	02 Neoplasms	Neoplasms (in-situ, benign and neoplasms of uncertain or unknown behaviour)	Descriptive assessment	Other models	General population		Increased risk	No			No			11
617	10.1016/j.scitotenv.2014.09.057	Thach	2015	Sci Total Environ	Asia	People's Republic of China	Hong Kong	Temperate	Cwa	All	All	2006	2006	Non-extreme	Other	PET	Central	Monthly	Statistical service	Mortality	11 Diseases of the circulatory system	Cardiocasvular diseases	Percentage of change	Family of Poisson models	General population	Increased risk	Increased risk	No			No			12
618	10.1016/j.scitotenv.2014.09.057	Thach	2015	Sci Total Environ	Asia	People's Republic of China	Hong Kong	Temperate	Cwa	All	All	2006	2006	Non-extreme	Other	PET	Central	Monthly	Statistical service	Mortality	12 Diseases of the respiratory system	All respiratory diseases	Percentage of change	Family of Poisson models	General population	Non-significant	Increased risk	No			No			12
619	10.1016/j.scitotenv.2014.09.057	Thach	2015	Sci Total Environ	Asia	People's Republic of China	Hong Kong	Temperate	Cwa	All	All	2006	2006	Non-extreme	Other	PET	Central	Monthly	Statistical service	Mortality	All causes	All causes	Percentage of change	Family of Poisson models	General population	Non-significant	Increased risk	No			No			12
620	10.1093/aje/kwv295	Basu	2016	Am J Epidemiol	North America	USA	California	Arid, Temperate	BSh, BSk, Csa, Csb	Warm	May to October	1999	2009	Non-extreme	Surface station	AT	Central	Daily	Health/State service	Mortality	24 Factors influencing health status or contact with health services	Stillbirth	Percentage of change	Logistic regression	Pregancy			Yes	Increased risk		No			13
621	10.1289/ehp.1409529	Burkart	2016	Environ Health Persp	Europe	Portugal	Lisbon	Arid, Temperate	BSh, BSk, BWh, Csa	All	All	1998	2008	Non-extreme	Airport stations	UTCI	Central	Daily	Statistical service	Mortality	All causes	All causes		Other	Elderly			Yes	Increased risk		Yes	Increased risk		12
622	10.1186/s12940-016-0109-0	Calkins	2016	Environ Health	North America	USA	King County, Washington	Continental	Dfb	All	All	2007	2012	Extreme	Gridded data	HU	Extremes	Daily	Emergency calls (Basic life support)	Morbidity	04 Diseases of the immune system	Anaphylaxis/allergic reaction	Effect estimate	Family of Poisson models	General population	Non-significant		Yes			Yes	Non-significant		13
623	10.1186/s12940-016-0109-0	Calkins	2016	Environ Health	North America	USA	King County, Washington	Continental	Dfb	All	All	2007	2012	Extreme	Gridded data	HU	Extremes	Daily	Emergency calls (Advanced life support)	Morbidity	04 Diseases of the immune system	Anaphylaxis/allergic reaction	Effect estimate	Family of Poisson models	General population	Increased risk		Yes			Yes	Non-significant		13
624	10.1186/s12940-016-0109-0	Calkins	2016	Environ Health	North America	USA	King County, Washington	Continental	Dfb	All	All	2007	2012	Extreme	Gridded data	HU	Extremes	Daily	Emergency calls (Advanced life support)	Morbidity	05 Endocrine, nutritional or metabolic diseases	Metabolic/Endocrine	Effect estimate	Family of Poisson models	General population	Non-significant		Yes			Yes	Non-significant		13
625	10.1186/s12940-016-0109-0	Calkins	2016	Environ Health	North America	USA	King County, Washington	Continental	Dfb	All	All	2007	2012	Extreme	Gridded data	HU	Extremes	Daily	Emergency calls (Basic life support)	Morbidity	05 Endocrine, nutritional or metabolic diseases	Metabolic/Endocrine	Effect estimate	Family of Poisson models	General population	Increased risk		Yes			Yes	Increased risk		13
626	10.1186/s12940-016-0109-0	Calkins	2016	Environ Health	North America	USA	King County, Washington	Continental	Dfb	All	All	2007	2012	Extreme	Gridded data	HU	Extremes	Daily	Emergency calls (Advanced life support)	Morbidity	05 Endocrine, nutritional or metabolic diseases	Diabetes	Effect estimate	Family of Poisson models	General population	Non-significant		Yes			Yes	Non-significant		13
627	10.1186/s12940-016-0109-0	Calkins	2016	Environ Health	North America	USA	King County, Washington	Continental	Dfb	All	All	2007	2012	Extreme	Gridded data	HU	Extremes	Daily	Emergency calls (Basic life support)	Morbidity	05 Endocrine, nutritional or metabolic diseases	Diabetes	Effect estimate	Family of Poisson models	General population	Increased risk		Yes			No			13
628	10.1186/s12940-016-0109-0	Calkins	2016	Environ Health	North America	USA	King County, Washington	Continental	Dfb	All	All	2007	2012	Extreme	Gridded data	HU	Extremes	Daily	Emergency calls (Basic life support)	Morbidity	06 Mental, behavioural or neurodevelopmental disorders	Psychological conditions	Effect estimate	Family of Poisson models	General population	Non-significant		Yes			Yes	Non-significant		13
629	10.1186/s12940-016-0109-0	Calkins	2016	Environ Health	North America	USA	King County, Washington	Continental	Dfb	All	All	2007	2012	Extreme	Gridded data	HU	Extremes	Daily	Emergency calls (Advanced life support)	Morbidity	06 Mental, behavioural or neurodevelopmental disorders	Psychological conditions	Effect estimate	Family of Poisson models	General population	Non-significant		Yes			Yes	Non-significant		13
630	10.1186/s12940-016-0109-0	Calkins	2016	Environ Health	North America	USA	King County, Washington	Continental	Dfb	All	All	2007	2012	Extreme	Gridded data	HU	Extremes	Daily	Emergency calls (Advanced life support)	Morbidity	08 Diseases of the nervous system	Seizures	Effect estimate	Family of Poisson models	General population	Non-significant		Yes			Yes	Non-significant		13
631	10.1186/s12940-016-0109-0	Calkins	2016	Environ Health	North America	USA	King County, Washington	Continental	Dfb	All	All	2007	2012	Extreme	Gridded data	HU	Extremes	Daily	Emergency calls (Basic life support)	Morbidity	08 Diseases of the nervous system	Seizures	Effect estimate	Family of Poisson models	General population	Non-significant		Yes			Yes	Non-significant		13
632	10.1186/s12940-016-0109-0	Calkins	2016	Environ Health	North America	USA	King County, Washington	Continental	Dfb	All	All	2007	2012	Extreme	Gridded data	HU	Extremes	Daily	Emergency calls (Basic life support)	Morbidity	08 Diseases of the nervous system	Neurological	Effect estimate	Family of Poisson models	General population	Increased risk		Yes			Yes	Non-significant		13
633	10.1186/s12940-016-0109-0	Calkins	2016	Environ Health	North America	USA	King County, Washington	Continental	Dfb	All	All	2007	2012	Extreme	Gridded data	HU	Extremes	Daily	Emergency calls (Advanced life support)	Morbidity	08 Diseases of the nervous system	Neurological	Effect estimate	Family of Poisson models	General population	Increased risk		Yes			Yes	Non-significant		13
634	10.1186/s12940-016-0109-0	Calkins	2016	Environ Health	North America	USA	King County, Washington	Continental	Dfb	All	All	2007	2012	Extreme	Gridded data	HU	Extremes	Daily	Emergency calls (Advanced life support)	Morbidity	08 Diseases of the nervous system	Febrile seizures	Effect estimate	Family of Poisson models	General population	Non-significant		Yes			Yes	Non-significant		13
635	10.1186/s12940-016-0109-0	Calkins	2016	Environ Health	North America	USA	King County, Washington	Continental	Dfb	All	All	2007	2012	Extreme	Gridded data	HU	Extremes	Daily	Emergency calls (Basic life support)	Morbidity	08 Diseases of the nervous system	Febrile seizures	Effect estimate	Family of Poisson models	General population	Non-significant		Yes			No			13
636	10.1186/s12940-016-0109-0	Calkins	2016	Environ Health	North America	USA	King County, Washington	Continental	Dfb	All	All	2007	2012	Extreme	Gridded data	HU	Extremes	Daily	Emergency calls (Advanced life support)	Morbidity	08 Diseases of the nervous system	Transient-ischemic attack	Effect estimate	Family of Poisson models	General population	Non-significant		Yes			Yes	Non-significant		13
637	10.1186/s12940-016-0109-0	Calkins	2016	Environ Health	North America	USA	King County, Washington	Continental	Dfb	All	All	2007	2012	Extreme	Gridded data	HU	Extremes	Daily	Emergency calls (Basic life support)	Morbidity	08 Diseases of the nervous system	Transient-ischemic attack	Effect estimate	Family of Poisson models	General population			Yes			No			13
638	10.1186/s12940-016-0109-0	Calkins	2016	Environ Health	North America	USA	King County, Washington	Continental	Dfb	All	All	2007	2012	Extreme	Gridded data	HU	Extremes	Daily	Emergency calls (Basic life support)	Morbidity	08 Diseases of the nervous system	Cerebrovascular accident	Effect estimate	Family of Poisson models	General population	Non-significant		Yes			Yes	Non-significant		13
639	10.1186/s12940-016-0109-0	Calkins	2016	Environ Health	North America	USA	King County, Washington	Continental	Dfb	All	All	2007	2012	Extreme	Gridded data	HU	Extremes	Daily	Emergency calls (Advanced life support)	Morbidity	08 Diseases of the nervous system	Cerebrovascular accident	Effect estimate	Family of Poisson models	General population	Non-significant		Yes			Yes	Non-significant		13
640	10.1186/s12940-016-0109-0	Calkins	2016	Environ Health	North America	USA	King County, Washington	Continental	Dfb	All	All	2007	2012	Extreme	Gridded data	HU	Extremes	Daily	Emergency calls (Advanced life support)	Morbidity	11 Diseases of the circulatory system	All cardiovascular disease	Effect estimate	Family of Poisson models	General population	Non-significant		Yes			Yes	Non-significant		13
641	10.1186/s12940-016-0109-0	Calkins	2016	Environ Health	North America	USA	King County, Washington	Continental	Dfb	All	All	2007	2012	Extreme	Gridded data	HU	Extremes	Daily	Emergency calls (Basic life support)	Morbidity	11 Diseases of the circulatory system	All cardiovascular disease	Effect estimate	Family of Poisson models	General population	Non-significant		Yes			Yes	Non-significant		13
642	10.1186/s12940-016-0109-0	Calkins	2016	Environ Health	North America	USA	King County, Washington	Continental	Dfb	All	All	2007	2012	Extreme	Gridded data	HU	Extremes	Daily	Emergency calls (Advanced life support)	Morbidity	12 Diseases of the respiratory system	All respiratory diseases	Effect estimate	Family of Poisson models	General population	Non-significant		Yes			Yes	Non-significant		13
643	10.1186/s12940-016-0109-0	Calkins	2016	Environ Health	North America	USA	King County, Washington	Continental	Dfb	All	All	2007	2012	Extreme	Gridded data	HU	Extremes	Daily	Emergency calls (Basic life support)	Morbidity	12 Diseases of the respiratory system	All respiratory diseases	Effect estimate	Family of Poisson models	General population	Non-significant		Yes			Yes	Non-significant		13
644	10.1186/s12940-016-0109-0	Calkins	2016	Environ Health	North America	USA	King County, Washington	Continental	Dfb	All	All	2007	2012	Extreme	Gridded data	HU	Extremes	Daily	Emergency calls (Basic life support)	Morbidity	12 Diseases of the respiratory system	Emphysema/Chronic obstructive pulmonary diseases	Effect estimate	Family of Poisson models	General population	Non-significant		Yes			No			13
645	10.1186/s12940-016-0109-0	Calkins	2016	Environ Health	North America	USA	King County, Washington	Continental	Dfb	All	All	2007	2012	Extreme	Gridded data	HU	Extremes	Daily	Emergency calls (Advanced life support)	Morbidity	12 Diseases of the respiratory system	Emphysema/Chronic obstructive pulmonary diseases	Effect estimate	Family of Poisson models	General population	Non-significant		Yes			Yes	Non-significant		13
646	10.1186/s12940-016-0109-0	Calkins	2016	Environ Health	North America	USA	King County, Washington	Continental	Dfb	All	All	2007	2012	Extreme	Gridded data	HU	Extremes	Daily	Emergency calls (Basic life support)	Morbidity	12 Diseases of the respiratory system	Asthma	Effect estimate	Family of Poisson models	General population	Non-significant		Yes			Yes	Non-significant		13
647	10.1186/s12940-016-0109-0	Calkins	2016	Environ Health	North America	USA	King County, Washington	Continental	Dfb	All	All	2007	2012	Extreme	Gridded data	HU	Extremes	Daily	Emergency calls (Advanced life support)	Morbidity	12 Diseases of the respiratory system	Asthma	Effect estimate	Family of Poisson models	General population	Non-significant		Yes			Yes	Non-significant		13
648	10.1186/s12940-016-0109-0	Calkins	2016	Environ Health	North America	USA	King County, Washington	Continental	Dfb	All	All	2007	2012	Extreme	Gridded data	HU	Extremes	Daily	Emergency calls (Basic life support)	Morbidity	22 Injury, poisoning or certain other consequences of external causes	Heat illness and dehydration	Effect estimate	Family of Poisson models	General population	Increased risk		Yes			No			13
649	10.1186/s12940-016-0109-0	Calkins	2016	Environ Health	North America	USA	King County, Washington	Continental	Dfb	All	All	2007	2012	Extreme	Gridded data	HU	Extremes	Daily	Emergency calls (Advanced life support)	Morbidity	22 Injury, poisoning or certain other consequences of external causes	Heat illness and dehydration	Effect estimate	Family of Poisson models	General population	Increased risk		Yes			Yes	Increased risk		13
650	10.1186/s12940-016-0109-0	Calkins	2016	Environ Health	North America	USA	King County, Washington	Continental	Dfb	All	All	2007	2012	Extreme	Gridded data	HU	Extremes	Daily	Emergency calls (Basic life support)	Morbidity	All causes	All causes non-trauma	Effect estimate	Family of Poisson models	General population	Increased risk		Yes			No			13
651	10.1186/s12940-016-0109-0	Calkins	2016	Environ Health	North America	USA	King County, Washington	Continental	Dfb	All	All	2007	2012	Extreme	Gridded data	HU	Extremes	Daily	Emergency calls (Advanced life support)	Morbidity	All causes	All causes non-trauma	Effect estimate	Family of Poisson models	General population	Increased risk		Yes			No			13
652	10.1186/s12940-016-0109-0	Calkins	2016	Environ Health	North America	USA	King County, Washington	Continental	Dfb	All	All	2007	2012	Extreme	Gridded data	HU	Extremes	Daily	Emergency calls (Basic life support)	Morbidity	All causes	All causes	Effect estimate	Family of Poisson models	General population	Increased risk		Yes			No			13
653	10.1186/s12940-016-0109-0	Calkins	2016	Environ Health	North America	USA	King County, Washington	Continental	Dfb	All	All	2007	2012	Extreme	Gridded data	HU	Extremes	Daily	Emergency calls (Advanced life support)	Morbidity	All causes	All causes	Effect estimate	Family of Poisson models	General population	Increased risk		Yes			No			13
654	10.1186/s12940-016-0109-0	Calkins	2016	Environ Health	North America	USA	King County, Washington	Continental	Dfb	All	All	2007	2012	Extreme	Gridded data	HU	Extremes	Daily	Emergency calls (Advanced life support)	Morbidity	Other Non categorized in one code	OBGYN	Effect estimate	Family of Poisson models	General population	Non-significant		Yes			No			13
655	10.1186/s12940-016-0109-0	Calkins	2016	Environ Health	North America	USA	King County, Washington	Continental	Dfb	All	All	2007	2012	Extreme	Gridded data	HU	Extremes	Daily	Emergency calls (Basic life support)	Morbidity	Other Non categorized in one code	OBGYN	Effect estimate	Family of Poisson models	General population	Non-significant		Yes			Yes	Non-significant		13
656	10.1186/s12940-016-0109-0	Calkins	2016	Environ Health	North America	USA	King County, Washington	Continental	Dfb	All	All	2007	2012	Extreme	Gridded data	HU	Extremes	Daily	Emergency calls (Basic life support)	Morbidity	Other Non categorized in one code	Abdominal/Genito-urinary health conditions	Effect estimate	Family of Poisson models	General population	Increased risk		Yes			Yes	Non-significant		13
657	10.1186/s12940-016-0109-0	Calkins	2016	Environ Health	North America	USA	King County, Washington	Continental	Dfb	All	All	2007	2012	Extreme	Gridded data	HU	Extremes	Daily	Emergency calls (Advanced life support)	Morbidity	Other Non categorized in one code	Abdominal/Genito-urinary health conditions	Effect estimate	Family of Poisson models	General population	Increased risk		Yes			No			13
658	10.1186/s12940-016-0109-0	Calkins	2016	Environ Health	North America	USA	King County, Washington	Continental	Dfb	All	All	2007	2012	Extreme	Gridded data	HU	Extremes	Daily	Emergency calls (Advanced life support)	Morbidity	Other Non categorized in one code	Alcohol/drugs related health conditions	Effect estimate	Family of Poisson models	General population	Non-significant		Yes			Yes	Non-significant		13
659	10.1186/s12940-016-0109-0	Calkins	2016	Environ Health	North America	USA	King County, Washington	Continental	Dfb	All	All	2007	2012	Extreme	Gridded data	HU	Extremes	Daily	Emergency calls (Basic life support)	Morbidity	Other Non categorized in one code	Alcohol/drugs related health conditions	Effect estimate	Family of Poisson models	General population	Increased risk		Yes			Yes	Non-significant		13
660	10.1186/s12940-016-0109-0	Calkins	2016	Environ Health	North America	USA	King County, Washington	Continental	Dfb	All	All	2007	2012	Extreme	Gridded data	HU	Extremes	Daily	Emergency calls (Basic life support)	Morbidity	Other Non categorized in one code	Other medical	Effect estimate	Family of Poisson models	General population	Increased risk		Yes			Yes	Increased risk		13
661	10.1186/s12940-016-0109-0	Calkins	2016	Environ Health	North America	USA	King County, Washington	Continental	Dfb	All	All	2007	2012	Extreme	Gridded data	HU	Extremes	Daily	Emergency calls (Advanced life support)	Morbidity	Other Non categorized in one code	Other medical	Effect estimate	Family of Poisson models	General population	Increased risk		Yes			Yes	Increased risk		13
662	10.1016/j.scitotenv.2016.04.042	Chien	2016	Sci Total Environ	North America	USA	Texas	Temperate	Cfa	Warm	All	2006	2011	Both	Surface station	HI	Extremes	Daily	Health/State service	Mortality	All causes	All causes	Descriptive assessment	Family of Poisson models	Elderly	Increased risk		Yes	Increased risk		Yes	Increased risk		11
663	PMID: 27631176	Fallah-Ghalhari	2016	Arch Iran Med	Asia	Iran	Mashlad	Temperate	Csa	All	All	2004	2013	Non-extreme	Surface station	UTCI	Central	Daily	Health/State service	Mortality	12 Diseases of the respiratory system	All respiratory diseases	Effect estimate	Descriptive	General population	Decreased risk	Increased risk	No			No			12
664	10.3390/ijerph13100982	Heidari	2016	Int J Environ Res Public Health	North America	USA	Atlanta	Temperate	Cfa	Warm	May to September	1993	2012	Non-extreme	Airport stations	AT	Central	Daily	Emergency visits	Morbidity	05 Endocrine, nutritional or metabolic diseases	Fluid and electrolyte imbalance		Family of Poisson models	General population	Increased risk		No			No			11
665	10.1007/s00484-015-1007-9	Isaksen	2016	Int J Biometeorol	North America	USA	King County, Washington	Continental	Dfb	Warm	May to September	1980	2010	Extreme	Gridded data	HU	Extremes	Daily	Health/State service	Mortality	05 Endocrine, nutritional or metabolic diseases	Diabetes	Effect estimate	Family of Poisson models	General population	Non-significant		Yes	Non-significant		No			13
666	10.1007/s00484-015-1007-9	Isaksen	2016	Int J Biometeorol	North America	USA	King County, Washington	Continental	Dfb	Warm	May to September	1980	2010	Extreme	Gridded data	HU	Extremes	Daily	Health/State service	Mortality	06 Mental, behavioural or neurodevelopmental disorders	Mental disorders	Effect estimate	Family of Poisson models	General population	Non-significant		Yes	Non-significant		No			13
667	10.1007/s00484-015-1007-9	Isaksen	2016	Int J Biometeorol	North America	USA	King County, Washington	Continental	Dfb	Warm	May to September	1980	2010	Extreme	Gridded data	HU	Extremes	Daily	Health/State service	Mortality	08 Diseases of the nervous system	All cerebrovascular diseases	Effect estimate	Family of Poisson models	General population	Increased risk		Yes	Non-significant		Yes	Increased risk		13
668	10.1007/s00484-015-1007-9	Isaksen	2016	Int J Biometeorol	North America	USA	King County, Washington	Continental	Dfb	Warm	May to September	1980	2010	Extreme	Gridded data	HU	Extremes	Daily	Health/State service	Mortality	11 Diseases of the circulatory system	All cardiovascular disease	Effect estimate	Family of Poisson models	General population	Non-significant		Yes	Non-significant		Yes	Non-significant		13
669	10.1007/s00484-015-1007-9	Isaksen	2016	Int J Biometeorol	North America	USA	King County, Washington	Continental	Dfb	Warm	May to September	1980	2010	Extreme	Gridded data	HU	Extremes	Daily	Health/State service	Mortality	11 Diseases of the circulatory system	Circulatory diseas	Effect estimate	Family of Poisson models	General population	Increased risk		Yes	Non-significant		No			13
670	10.1007/s00484-015-1007-9	Isaksen	2016	Int J Biometeorol	North America	USA	King County, Washington	Continental	Dfb	Warm	May to September	1980	2010	Extreme	Gridded data	HU	Extremes	Daily	Health/State service	Mortality	11 Diseases of the circulatory system	Ischemic heart disease	Effect estimate	Family of Poisson models	General population	Non-significant		Yes	Non-significant		Yes	Non-significant		13
671	10.1007/s00484-015-1007-9	Isaksen	2016	Int J Biometeorol	North America	USA	King County, Washington	Continental	Dfb	Warm	May to September	1980	2010	Extreme	Gridded data	HU	Extremes	Daily	Health/State service	Mortality	12 Diseases of the respiratory system	All respiratory diseases	Effect estimate	Family of Poisson models	General population	Non-significant		Yes	Non-significant		Yes	Non-significant		13
672	10.1007/s00484-015-1007-9	Isaksen	2016	Int J Biometeorol	North America	USA	King County, Washington	Continental	Dfb	Warm	May to September	1980	2010	Extreme	Gridded data	HU	Extremes	Daily	Health/State service	Mortality	16 Diseases of the genitourinary system	Nephritis and nephrotic syndroms	Effect estimate	Family of Poisson models	General population	Non-significant		Yes	Non-significant		Yes	Non-significant		13
673	10.1007/s00484-015-1007-9	Isaksen	2016	Int J Biometeorol	North America	USA	King County, Washington	Continental	Dfb	Warm	May to September	1980	2010	Extreme	Gridded data	HU	Extremes	Daily	Health/State service	Mortality	16 Diseases of the genitourinary system	Acute renal failure	Effect estimate	Family of Poisson models	General population	Non-significant		Yes	Non-significant		Yes	Non-significant		13
674	10.1007/s00484-015-1007-9	Isaksen	2016	Int J Biometeorol	North America	USA	King County, Washington	Continental	Dfb	Warm	May to September	1980	2010	Extreme	Gridded data	HU	Extremes	Daily	Health/State service	Mortality	22 Injury, poisoning or certain other consequences of external causes	Natural heat and dehydration	Effect estimate	Family of Poisson models	General population	Non-significant		Yes	Non-significant		Yes	Non-significant		13
675	10.1007/s00484-015-1007-9	Isaksen	2016	Int J Biometeorol	North America	USA	King County, Washington	Continental	Dfb	Warm	May to September	1980	2010	Extreme	Gridded data	HU	Extremes	Daily	Health/State service	Mortality	23 External causes of morbidity or mortality	Suicides	Effect estimate	Family of Poisson models	General population	Non-significant		Yes	Non-significant		Yes	Non-significant		13
676	10.1007/s00484-015-1007-9	Isaksen	2016	Int J Biometeorol	North America	USA	King County, Washington	Continental	Dfb	Warm	May to September	1980	2010	Extreme	Gridded data	HU	Extremes	Daily	Health/State service	Mortality	23 External causes of morbidity or mortality	Homicide	Effect estimate	Family of Poisson models	General population	Non-significant		Yes	Non-significant		Yes	Non-significant		13
677	10.1007/s00484-015-1007-9	Isaksen	2016	Int J Biometeorol	North America	USA	King County, Washington	Continental	Dfb	Warm	May to September	1980	2010	Extreme	Gridded data	HU	Extremes	Daily	Health/State service	Mortality	All causes	All causes	Effect estimate	Family of Poisson models	General population	Increased risk		Yes	Non-significant		Yes	Increased risk		13
678	10.1007/s00484-015-1007-9	Isaksen	2016	Int J Biometeorol	North America	USA	King County, Washington	Continental	Dfb	Warm	May to September	1980	2010	Extreme	Gridded data	HU	Extremes	Daily	Health/State service	Mortality	All causes	All causes non-trauma	Effect estimate	Family of Poisson models	General population	Increased risk		Yes	Non-significant		Yes	Non-significant		13
679	10.1016/j.envres.2016.05.041	Kim	2016	Environ Res	Asia	Republic of Korea	Jeju island	Temperate	Cfa	Cool	January to March and October to December	2006	2007	Non-extreme	Surface station	WCT	Central	Daily	Hospital admissions	Morbidity	08 Diseases of the nervous system	Ischemic stroke	Effect estimate	Logistic regression	General population			Yes		Increased risk	No			13
680	10.1016/j.envres.2016.05.041	Kim	2016	Environ Res	Asia	Republic of Korea	Jeju island	Temperate	Cfa	Cool	January to March and October to December	2006	2007	Non-extreme	Surface station	WCT	Central	Daily	Hospital admissions	Morbidity	08 Diseases of the nervous system	Hemorrhagic stroke	Effect estimate	Logistic regression	General population			Yes			No			13
681	10.1016/j.envres.2016.05.041	Kim	2016	Environ Res	Asia	Republic of Korea	Jeju island	Temperate	Cfa	Cool	January to March and October to December	2006	2007	Non-extreme	Surface station	WCT	Central	Daily	Hospital admissions	Morbidity	08 Diseases of the nervous system	Ischemic stroke	Effect estimate	Logistic regression	General population			Yes		Increased risk	Yes		Increased risk	13
682	10.1016/j.scitotenv.2015.12.153	Lin	2016	Sci Total Environ	North America	USA	New York	Temperate	Cfa	Warm	June to August	1991	2004	Extreme	Surface station	AT	Extremes	Daily	Hospital admissions	Morbidity	01 Certain infectious or parasitic diseases	Gastrointestinal infections	Correlation estimates	Other	General population	Increased risk		Yes			No			14
683	PMID: 26867294	Lin	2016	J Environ Health	North America	USA	New York	Temperate	Cfa	Cool	December to February	1991	2004	Extreme	Surface station	AT	Central	Daily	Hospital admissions	Morbidity	11 Diseases of the circulatory system	Acute myocardial infarction	Effect estimate	Logistic regression	General population		Non-significant	Yes	Increased risk		Yes		Non-significant	13
684	PMID: 26867294	Lin	2016	J Environ Health	North America	USA	New York	Temperate	Cfa	Cool	December to February	1991	2004	Extreme	Surface station	AT	Central	MultipleDays	Hospital admissions	Morbidity	11 Diseases of the circulatory system	Acute myocardial infarction	Effect estimate	Logistic regression	General population		Non-significant	Yes	Increased risk		No			13
685	PMID: 26867294	Lin	2016	J Environ Health	North America	USA	New York	Temperate	Cfa	Cool	December to February	1991	2004	Extreme	Surface station	AT	Central	MultipleDays	Hospital admissions	Morbidity	11 Diseases of the circulatory system	Other ischemic heart disease	Effect estimate	Logistic regression	General population		Non-significant	Yes		Non-significant	No			13
686	PMID: 26867294	Lin	2016	J Environ Health	North America	USA	New York	Temperate	Cfa	Cool	December to February	1991	2004	Extreme	Surface station	AT	Extremes	Daily	Hospital admissions	Morbidity	11 Diseases of the circulatory system	Acute myocardial infarction	Effect estimate	Logistic regression	General population		Non-significant	Yes		Non-significant	No			13
687	PMID: 26867294	Lin	2016	J Environ Health	North America	USA	New York	Temperate	Cfa	Cool	December to February	1991	2004	Extreme	Surface station	AT	Extremes	Daily	Hospital admissions	Morbidity	11 Diseases of the circulatory system	Chronic ischemic heart disease	Effect estimate	Logistic regression	General population		Non-significant	Yes		Non-significant	No			13
688	PMID: 26867294	Lin	2016	J Environ Health	North America	USA	New York	Temperate	Cfa	Cool	December to February	1991	2004	Extreme	Surface station	AT	Extremes	Daily	Hospital admissions	Morbidity	11 Diseases of the circulatory system	Acute myocardial infarction	Effect estimate	Logistic regression	General population		Non-significant	Yes	Increased risk		No			13
689	PMID: 26867294	Lin	2016	J Environ Health	North America	USA	New York	Temperate	Cfa	Cool	December to February	1991	2004	Extreme	Surface station	AT	Central	Daily	Hospital admissions	Morbidity	11 Diseases of the circulatory system	Chronic ischemic heart disease	Effect estimate	Logistic regression	General population		Non-significant	Yes		Non-significant	No			13
690	PMID: 26867294	Lin	2016	J Environ Health	North America	USA	New York	Temperate	Cfa	Cool	December to February	1991	2004	Extreme	Surface station	AT	Extremes	Daily	Hospital admissions	Morbidity	11 Diseases of the circulatory system	Angina pectoris	Effect estimate	Logistic regression	General population		Non-significant	Yes		Non-significant	No			13
691	PMID: 26867294	Lin	2016	J Environ Health	North America	USA	New York	Temperate	Cfa	Cool	December to February	1991	2004	Extreme	Surface station	AT	Central	Daily	Hospital admissions	Morbidity	11 Diseases of the circulatory system	Other ischemic heart disease	Effect estimate	Logistic regression	General population		Non-significant	Yes		Non-significant	No			13
692	PMID: 26867294	Lin	2016	J Environ Health	North America	USA	New York	Temperate	Cfa	Cool	December to February	1991	2004	Extreme	Surface station	AT	Extremes	Daily	Hospital admissions	Morbidity	11 Diseases of the circulatory system	Other ischemic heart disease	Effect estimate	Logistic regression	General population		Non-significant	Yes		Non-significant	No			13
693	PMID: 26867294	Lin	2016	J Environ Health	North America	USA	New York	Temperate	Cfa	Cool	December to February	1991	2004	Extreme	Surface station	AT	Central	Daily	Hospital admissions	Morbidity	11 Diseases of the circulatory system	Angina pectoris	Effect estimate	Logistic regression	General population		Non-significant	Yes		Non-significant	No			13
694	PMID: 26867294	Lin	2016	J Environ Health	North America	USA	New York	Temperate	Cfa	Cool	December to February	1991	2004	Extreme	Surface station	AT	Extremes	Daily	Hospital admissions	Morbidity	11 Diseases of the circulatory system	Other ischemic heart disease	Effect estimate	Logistic regression	General population		Non-significant	Yes		Non-significant	No			13
695	PMID: 26867294	Lin	2016	J Environ Health	North America	USA	New York	Temperate	Cfa	Cool	December to February	1991	2004	Extreme	Surface station	AT	Central	MultipleDays	Hospital admissions	Morbidity	11 Diseases of the circulatory system	Angina pectoris	Effect estimate	Logistic regression	General population		Non-significant	Yes		Non-significant	No			13
696	PMID: 26867294	Lin	2016	J Environ Health	North America	USA	New York	Temperate	Cfa	Cool	December to February	1991	2004	Extreme	Surface station	AT	Central	MultipleDays	Hospital admissions	Morbidity	11 Diseases of the circulatory system	Chronic ischemic heart disease	Effect estimate	Logistic regression	General population		Non-significant	Yes		Non-significant	No			13
697	PMID: 26867294	Lin	2016	J Environ Health	North America	USA	New York	Temperate	Cfa	Cool	December to February	1991	2004	Extreme	Surface station	AT	Extremes	Daily	Hospital admissions	Morbidity	11 Diseases of the circulatory system	Chronic ischemic heart disease	Effect estimate	Logistic regression	General population		Non-significant	Yes		Non-significant	No			13
698	PMID: 26867294	Lin	2016	J Environ Health	North America	USA	New York	Temperate	Cfa	Cool	December to February	1991	2004	Extreme	Surface station	AT	Extremes	Daily	Hospital admissions	Morbidity	11 Diseases of the circulatory system	Angina pectoris	Effect estimate	Logistic regression	General population		Non-significant	Yes		Non-significant	No			13
699	10.1089/hs.2015.0059	Matte	2016	Health Secur	North America	USA	New York	Temperate	Cfa	Warm	May to September	1997	2013	Extreme	Airport stations	HI	Extremes	Daily	Statistical service	Mortality	All causes	All causes non-external	Effect estimate	Family of Poisson models	General population	Increased risk		Yes			No			14
700	10.1016/j.envint.2015.12.013	Schifano	2016	Environ Int	Europe	Spain	Barcelona	Temperate	Csa	All	All	2007	2012	Non-extreme	Airport stations	AT	Extremes	Daily	Study	Morbidity	19 Certain conditions originating in the perinatal period	Preterm births	Effect estimate	Other models	Children			Yes	Non-significant		No			13
701	10.1016/j.envint.2015.12.013	Schifano	2016	Environ Int	Europe	Italy	Rome	Temperate	Csa	All	All	2001	2010	Non-extreme	Airport stations	AT	Extremes	Daily	Study	Morbidity	19 Certain conditions originating in the perinatal period	Preterm births	Effect estimate	Other models	Children			Yes	Increased risk		No			13
702	10.1007/s11356-015-5727-5	Shiue	2016	Environ Sci Pollut Res	Europe	Germany	Country	Temperate	Cfb	All	All	2009	2011	Non-extreme	Surface station	PET	Central	Daily	Hospital admissions	Morbidity	11 Diseases of the circulatory system	Other forms of heart diseases	Descriptive assessment	Other models	General population		Increased risk	No			No			11
703	10.1007/s11356-015-5791-x	Shiue	2016	Environ Sci Pollut Res	Europe	Germany	Country	Temperate	Cfb	All	All	2009	2011	Non-extreme	Surface station	PET	Central	Daily	Hospital admissions	Morbidity	11 Diseases of the circulatory system	Diseases of arteries and veins	Descriptive assessment	Other models	General population		Increased risk	No			No			11
704	10.1007/s11356-015-5224-x	Shiue	2016	Environ Sci Pollut Res	Europe	Germany	Country	Temperate	Cfb	All	All	2009	2011	Non-extreme	Surface station	PET	Central	Daily	Hospital admissions	Morbidity	11 Diseases of the circulatory system	Hypertension, angina, myocardial infarction and ischemic heart disease	Descriptive assessment	Other models	General population		Increased risk	No			No			11
705	10.1186/s12940-017-0209-5	Avalos	2017	Environ Health	North America	USA	Multicity	Temperate	Csa, Csb	All	All	1995	2009	Non-extreme	Surface station	AT	Central	Weekly	Health/State service	Morbidity	18 Pregnancy, childbirth or the puerperium	Spontaneous preterm delivery	Correlation estimates	Logistic regression	Children	Increased risk	Non-significant	Yes			No			14
706	10.1016/j.envres.2016.10.023	Basu	2017	Environ Res	North America	USA	Multicity	Arid, Temperate, Continental	BSk, Cfa, Csb, Dfa	All	All	1999	2004	Non-extreme	Surface station	AT	Central	Daily	Study	Morbidity	11 Diseases of the circulatory system	Lipoprotein(a)	Percentage of change	Linear regression	Females	Non-significant	Non-significant	Yes	Non-significant	Non-significant	No			13
707	10.1016/j.envres.2016.10.023	Basu	2017	Environ Res	North America	USA	Multicity	Arid, Temperate, Continental	BSk, Cfa, Csb, Dfa	All	All	1999	2004	Non-extreme	Surface station	AT	Central	Daily	Study	Morbidity	11 Diseases of the circulatory system	Low-density lipoprotein (LDL)	Percentage of change	Linear regression	Females	Non-significant	Non-significant	Yes	Non-significant	Non-significant	No			13
708	10.1016/j.envres.2016.10.023	Basu	2017	Environ Res	North America	USA	Multicity	Arid, Temperate, Continental	BSk, Cfa, Csb, Dfa	All	All	1999	2004	Non-extreme	Surface station	AT	Central	Daily	Study	Morbidity	11 Diseases of the circulatory system	Tissue plasminogen activator antigen (tPA-ag)	Percentage of change	Linear regression	Females	Decreased risk	Increased risk	Yes	Decreased risk	Increased risk	No			13
709	10.1016/j.envres.2016.10.023	Basu	2017	Environ Res	North America	USA	Multicity	Arid, Temperate, Continental	BSk, Cfa, Csb, Dfa	All	All	1999	2004	Non-extreme	Surface station	AT	Central	Daily	Study	Morbidity	11 Diseases of the circulatory system	Factor VII coagulant activity (Factor VIIc)	Percentage of change	Linear regression	Females	Non-significant	Non-significant	Yes		Non-significant	No			13
710	10.1016/j.envres.2016.10.023	Basu	2017	Environ Res	North America	USA	Multicity	Arid, Temperate, Continental	BSk, Cfa, Csb, Dfa	All	All	1999	2004	Non-extreme	Surface station	AT	Central	Daily	Study	Morbidity	11 Diseases of the circulatory system	Lipoprotein A-1 (LPA1)	Percentage of change	Linear regression	Females	Non-significant	Non-significant	Yes	Non-significant	Non-significant	No			13
711	10.1016/j.envres.2016.10.023	Basu	2017	Environ Res	North America	USA	Multicity	Arid, Temperate, Continental	BSk, Cfa, Csb, Dfa	All	All	1999	2004	Non-extreme	Surface station	AT	Central	Daily	Study	Morbidity	11 Diseases of the circulatory system	High-sensitivity C-Reactive Protein (hs-CRP)	Percentage of change	Linear regression	Females	Decreased risk	Non-significant	Yes	Non-significant	Non-significant	No			13
712	10.1016/j.envres.2016.10.023	Basu	2017	Environ Res	North America	USA	Multicity	Arid, Temperate, Continental	BSk, Cfa, Csb, Dfa	All	All	1999	2004	Non-extreme	Surface station	AT	Central	Daily	Study	Morbidity	11 Diseases of the circulatory system	Fibrinogen	Percentage of change	Linear regression	Females	Non-significant	Decreased risk	Yes	Non-significant		No			13
713	10.1016/j.envres.2016.10.023	Basu	2017	Environ Res	North America	USA	Multicity	Arid, Temperate, Continental	BSk, Cfa, Csb, Dfa	All	All	1999	2004	Non-extreme	Surface station	AT	Central	Daily	Study	Morbidity	11 Diseases of the circulatory system	Tissue plasminogen activator antigen (PAI-1)	Percentage of change	Linear regression	Females	Non-significant	Non-significant	Yes		Non-significant	No			13
714	10.1016/j.envres.2016.10.023	Basu	2017	Environ Res	North America	USA	Multicity	Arid, Temperate, Continental	BSk, Cfa, Csb, Dfa	All	All	1999	2004	Non-extreme	Surface station	AT	Central	Daily	Study	Morbidity	11 Diseases of the circulatory system	High-density lipoprotein (HDL)	Percentage of change	Linear regression	Females	Decreased risk	Decreased risk	Yes		Decreased risk	No			13
715	10.1016/j.envres.2016.10.023	Basu	2017	Environ Res	North America	USA	Multicity	Arid, Temperate, Continental	BSk, Cfa, Csb, Dfa	All	All	1999	2004	Non-extreme	Surface station	AT	Central	Daily	Study	Morbidity	11 Diseases of the circulatory system	Triglycerides	Percentage of change	Linear regression	Females	Non-significant	Non-significant	Yes	Non-significant		No			13
716	10.1016/j.envres.2016.10.023	Basu	2017	Environ Res	North America	USA	Multicity	Arid, Temperate, Continental	BSk, Cfa, Csb, Dfa	All	All	1999	2004	Non-extreme	Surface station	AT	Central	Daily	Study	Morbidity	11 Diseases of the circulatory system	Total cholesterol	Percentage of change	Linear regression	Females	Decreased risk	Non-significant	Yes	Non-significant	Non-significant	No			13
717	10.1289/EHP44	Chen	2017	Environ Health Persp	North America	USA	Atlanta	Temperate	Cfa	Warm	May to September	1993	2004	Extreme	Airport stations	AT	Extremes and Central	Daily	Emergency visits	Morbidity	01 Certain infectious or parasitic diseases	Intestinal infectious diseases	Effect estimate	Family of Poisson models	General population	Non-significant		Yes	Non-significant		No			11
718	10.1289/EHP44	Chen	2017	Environ Health Persp	North America	USA	Atlanta	Temperate	Cfa	Warm	May to September	1993	2004	Extreme	Airport stations	AT	Extremes and Central	Daily	Emergency visits	Morbidity	05 Endocrine, nutritional or metabolic diseases	Diabetes	Effect estimate	Family of Poisson models	General population	Non-significant		Yes	Non-significant		No			11
719	10.1289/EHP44	Chen	2017	Environ Health Persp	North America	USA	Atlanta	Temperate	Cfa	Warm	May to September	1993	2004	Extreme	Airport stations	AT	Extremes and Central	Daily	Emergency visits	Morbidity	05 Endocrine, nutritional or metabolic diseases	Fluid and electrolyte imbalance	Effect estimate	Family of Poisson models	General population	Non-significant		Yes	Non-significant		No			11
720	10.1289/EHP44	Chen	2017	Environ Health Persp	North America	USA	Atlanta	Temperate	Cfa	Warm	May to September	1993	2004	Extreme	Airport stations	AT	Extremes and Central	Daily	Emergency visits	Morbidity	08 Diseases of the nervous system	Ischemic stroke	Effect estimate	Family of Poisson models	General population	Non-significant		Yes	Non-significant		No			11
721	10.1289/EHP44	Chen	2017	Environ Health Persp	North America	USA	Atlanta	Temperate	Cfa	Warm	May to September	1993	2004	Extreme	Airport stations	AT	Extremes and Central	Daily	Emergency visits	Morbidity	11 Diseases of the circulatory system	Heart failure	Effect estimate	Family of Poisson models	General population	Non-significant		Yes	Non-significant		No			11
722	10.1289/EHP44	Chen	2017	Environ Health Persp	North America	USA	Atlanta	Temperate	Cfa	Warm	May to September	1993	2004	Extreme	Airport stations	AT	Extremes and Central	Daily	Emergency visits	Morbidity	11 Diseases of the circulatory system	Hypertension	Effect estimate	Family of Poisson models	General population	Non-significant		Yes	Non-significant		No			11
723	10.1289/EHP44	Chen	2017	Environ Health Persp	North America	USA	Atlanta	Temperate	Cfa	Warm	May to September	1993	2004	Extreme	Airport stations	AT	Extremes and Central	Daily	Emergency visits	Morbidity	11 Diseases of the circulatory system	Dysrhythmia	Effect estimate	Family of Poisson models	General population	Non-significant		Yes	Non-significant		No			11
724	10.1289/EHP44	Chen	2017	Environ Health Persp	North America	USA	Atlanta	Temperate	Cfa	Warm	May to September	1993	2004	Extreme	Airport stations	AT	Extremes and Central	Daily	Emergency visits	Morbidity	11 Diseases of the circulatory system	Circulatory diseas	Effect estimate	Family of Poisson models	General population	Non-significant		Yes	Non-significant		No			11
725	10.1289/EHP44	Chen	2017	Environ Health Persp	North America	USA	Atlanta	Temperate	Cfa	Warm	May to September	1993	2004	Extreme	Airport stations	AT	Extremes and Central	Daily	Emergency visits	Morbidity	11 Diseases of the circulatory system	Ischemic heart disease	Effect estimate	Family of Poisson models	General population	Non-significant		Yes	Non-significant		No			11
726	10.1289/EHP44	Chen	2017	Environ Health Persp	North America	USA	Atlanta	Temperate	Cfa	Warm	May to September	1993	2004	Extreme	Airport stations	AT	Extremes and Central	Daily	Emergency visits	Morbidity	12 Diseases of the respiratory system	Pneumonia	Effect estimate	Family of Poisson models	General population	Non-significant		Yes	Non-significant		No			11
727	10.1289/EHP44	Chen	2017	Environ Health Persp	North America	USA	Atlanta	Temperate	Cfa	Warm	May to September	1993	2004	Extreme	Airport stations	AT	Extremes and Central	Daily	Emergency visits	Morbidity	12 Diseases of the respiratory system	Asthma	Effect estimate	Family of Poisson models	General population			Yes	Non-significant		No			11
728	10.1289/EHP44	Chen	2017	Environ Health Persp	North America	USA	Atlanta	Temperate	Cfa	Warm	May to September	1993	2004	Extreme	Airport stations	AT	Extremes and Central	Daily	Emergency visits	Morbidity	12 Diseases of the respiratory system	All respiratory diseases	Effect estimate	Family of Poisson models	General population	Non-significant		Yes	Non-significant		No			11
729	10.1289/EHP44	Chen	2017	Environ Health Persp	North America	USA	Atlanta	Temperate	Cfa	Warm	May to September	1993	2004	Extreme	Airport stations	AT	Extremes and Central	Daily	Emergency visits	Morbidity	12 Diseases of the respiratory system	Chronic obstructive pulmonary disease	Effect estimate	Family of Poisson models	General population	Non-significant		Yes	Non-significant		No			11
730	10.1289/EHP44	Chen	2017	Environ Health Persp	North America	USA	Atlanta	Temperate	Cfa	Warm	May to September	1993	2004	Extreme	Airport stations	AT	Extremes and Central	Daily	Emergency visits	Morbidity	16 Diseases of the genitourinary system	Nephritis and nephrotic syndroms	Effect estimate	Family of Poisson models	General population	Non-significant		Yes	Non-significant		No			11
731	10.1289/EHP44	Chen	2017	Environ Health Persp	North America	USA	Atlanta	Temperate	Cfa	Warm	May to September	1993	2004	Extreme	Airport stations	AT	Extremes and Central	Daily	Emergency visits	Morbidity	16 Diseases of the genitourinary system	Renal diseases	Effect estimate	Family of Poisson models	General population	Non-significant		Yes	Non-significant		No			11
732	10.1289/EHP44	Chen	2017	Environ Health Persp	North America	USA	Atlanta	Temperate	Cfa	Warm	May to September	1993	2004	Extreme	Airport stations	AT	Extremes and Central	Daily	Emergency visits	Morbidity	16 Diseases of the genitourinary system	Acute renal failure	Effect estimate	Family of Poisson models	General population			Yes	Non-significant		No			11
733	10.1289/EHP44	Chen	2017	Environ Health Persp	North America	USA	Atlanta	Temperate	Cfa	Warm	May to September	1993	2004	Extreme	Airport stations	AT	Extremes and Central	Daily	Emergency visits	Morbidity	All causes	All causes	Effect estimate	Family of Poisson models	General population	Non-significant		Yes	Non-significant		No			11
734	10.1007/s00484-017-1307-3	Choi	2017	Int J Biometeorol	Asia	Republic of Korea	Country	Continental	Dwa	Warm	May to September	1996	2014	Non-extreme	Surface station	AT	Central	Daily	Statistical service	Mortality	All causes	All causes	Percentage of change	Other	Elderly	Increased risk		Yes			Yes	Increased risk		13
735	10.3390/ijerph14080937	DeVine	2017	Int J Environ Res Public Health	North America	USA	King County, Washington	Continental	Dfb	Warm	May to September	2007	2012	Extreme	Gridded data	HU	Central	Daily	Emergency calls (Advanced life support)	Morbidity	All causes	All causes	Effect estimate	Family of Poisson models	General population	Increased risk		No			No			12
736	10.3390/ijerph14080937	DeVine	2017	Int J Environ Res Public Health	North America	USA	King County, Washington	Continental	Dfb	Warm	May to September	2007	2012	Extreme	Gridded data	HU	Central	Daily	Emergency calls (Basic life support)	Morbidity	All causes	All causes	Effect estimate	Family of Poisson models	General population	Increased risk		No			No			12
737	10.1289/EHP224	Ho	2017	Environ Health Persp	North America	Canada	Vancouver	Temperate	Cfb	Warm	All	1998	2014	Extreme	Surface station	HU	Central	Daily	Statistical service	Mortality	All causes	All causes	Effect estimate	Logistic regression	General population	Increased risk		No			No			13
738	10.3390/ijerph18030970	Infusino	2017	Int J Environ Res Public Health	Europe	Italy	Crati River valley	Temperate	Csa	Warm	All	2017	2017	Extreme	Surface station	HU			Emergency visits	Morbidity	Other Non categorized in one code	Heat-related clinical symptoms (abdominal and thoracic aches, fever, altered heart rate, hypertension and other)		Descriptive	General population	Increased risk		Yes	Non-significant		Yes	Increased risk		10
739	10.1002/wea.2926	Krzyżewska	2017	Weather	Europe	Poland	Multiprovince	Temperate	Cfb	Cool	All	2008	2012	Non-extreme	Surface station	UTCI	Central	Daily	Emergency visits	Morbidity	22 Injury, poisoning or certain other consequences of external causes	Hypothermia		Descriptive	General population		Non-significant	Yes			Yes		Increased risk	11
740	10.5853/jos.2017.00045	Lim	2017	J Stroke	Asia	Republic of Korea	Multicity	Continental, Temperate	Cfa, Dwa	All	All	2011	2011	Non-extreme	Surface station	PET	Extremes	Monthly	Other source	Morbidity	08 Diseases of the nervous system	Ischemic stroke	Effect estimate	Family of Poisson models	Adults	Non-significant	Non-significant	No	Non-significant	Non-significant	No			13
741	10.5853/jos.2017.00045	Lim	2017	J Stroke	Asia	Republic of Korea	Multicity	Continental, Temperate	Cfa, Dwa	All	All	2011	2011	Non-extreme	Surface station	PET	Extremes	Monthly	Other source	Morbidity	08 Diseases of the nervous system	Hemorrhagic stroke	Effect estimate	Family of Poisson models	Adults	Non-significant	Non-significant	No	Non-significant	Non-significant	No			13
742	10.5853/jos.2017.00045	Lim	2017	J Stroke	Asia	Republic of Korea	Multicity	Continental, Temperate	Cfa, Dwa	All	All	2011	2011	Non-extreme	Surface station	PET	Extremes	Monthly	Other source	Morbidity	08 Diseases of the nervous system	Acute stroke	Effect estimate	Family of Poisson models	Adults	Non-significant	Non-significant	No	Non-significant	Non-significant	Yes	Non-significant	Non-significant	13
743	10.1007/s00484-017-1387-0	Moore	2017	Int J Biometeorol	North America	USA	Oklahoma	Temperate	Cfa	All	All	1990	2011	Non-extreme	Surface station	HI	Extremes	Daily	Statistical service	Mortality	22 Injury, poisoning or certain other consequences of external causes	Death from heat	Effect estimate	Logistic regression	General population	Increased risk		No			No			13
744	10.1016/j.envres.2017.07.021	Ragettli	2017	Environ Res	Europe	Switzerland	Country	Temperate	Cfb	Warm	May to September	1995	2013	Non-extreme	Surface station	AT	Central	Daily	Statistical service	Mortality	All causes	All causes	Effect estimate	Other	General population	Increased risk		Yes			No			12
745	10.4103/0970-0218.205216	Rathi	2017	Indian J Community Med	Asia	India	Surat	Tropical	As	Warm	March to May	2014	2015	Extreme	Website data	HI		Daily	Statistical service	Mortality	All causes	All causes	Significance level	Correlations and Comparisons of means	General population	Increased risk		Yes			No			11
746	10.1371/journal.pone.0189938	Romaszko	2017	PLOS ONE	Europe	Poland	Olsztyn	Continental	Dfb	All	All	2010	2016	Extreme	Surface station	UTCI	Categories	Monthly	Health/State service	Morbidity	All causes	All causes	Effect estimate	Other	Special populations	Increased risk	Increased risk	Yes			No			10
747	10.1002/bdr2.1086	Soim	2017	Birth Defects Res	North America	USA	Multistate	Tropical	Af, Am, As, Cfa	Warm	June to August	1997	2007	Extreme		AT	Extremes	Daily	Study	Morbidity	20 Developmental anomalies	Neural tube defects	Effect estimate	Logistic regression	Children	Non-significant		Yes			No			13
748	10.1016/j.envres.2017.02.005	Wellenius	2017	Environ Res	North America	USA	Multiprovince	Temperate, Continental	Csc, Dfd	All	All	1999	2012	Non-extreme	Surface station	HI	Extremes	Daily	Multiple sources	Morbidity	11 Diseases of the circulatory system	All cardiovascular disease	Effect estimate	Family of Poisson models	General population			Yes	Non-significant		No			13
749	10.1016/j.envres.2017.02.005	Wellenius	2017	Environ Res	North America	USA	Multiprovince	Temperate, Continental	Csc, Dfd	All	All	1999	2012	Non-extreme	Surface station	HI	Extremes	Daily	Multiple sources	Morbidity	22 Injury, poisoning or certain other consequences of external causes	Heat-related illness	Effect estimate	Family of Poisson models	General population			Yes	Increased risk		No			13
750	10.1016/j.envres.2017.02.005	Wellenius	2017	Environ Res	North America	USA	Multiprovince	Temperate, Continental	Csc, Dfd	All	All	1999	2012	Non-extreme	Surface station	HI	Extremes	Daily	Multiple sources	Mortality	All causes	All causes	Effect estimate	Family of Poisson models	General population			Yes	Increased risk		No			13
751	10.1016/j.scitotenv.2017.02.135	Wichmann	2017	Sci Total Environ	Africa	South Africa	Durban	Temperate	Cfa	All	All	2006	2010	Non-extreme	Surface station	AT	Central	Daily	Statistical service	Mortality	All causes	All causes	Percentage of change	Family of Poisson models	General population	Non-significant		No			No			13
752	10.1016/j.scitotenv.2017.02.135	Wichmann	2017	Sci Total Environ	Africa	South Africa	Cape Town	Temperate	Csb	All	All	2006	2010	Non-extreme	Surface station	AT	Central	Daily	Statistical service	Mortality	All causes	All causes	Percentage of change	Family of Poisson models	General population	Increased risk		No			No			13
753	10.1016/j.scitotenv.2017.02.135	Wichmann	2017	Sci Total Environ	Africa	South Africa	Johannesburg	Temperate	Cwb	All	All	2006	2010	Non-extreme	Surface station	AT	Central	Daily	Statistical service	Mortality	All causes	All causes	Percentage of change	Family of Poisson models	General population	Non-significant		No			No			13
754	10.1016/j.scitotenv.2017.03.194	Zhang	2017	Sci Total Environ	Asia	People's Republic of China	Guangdong	Temperate	Cwa	All	All	2005	2013	Non-extreme	Surface station	HU	Central	Weekly	Health/State service	Morbidity	01 Certain infectious or parasitic diseases	Syphilis	Effect estimate	Family of Poisson models	Adults	Non-significant		Yes			No			13
755	10.1016/j.scitotenv.2017.03.194	Zhang	2017	Sci Total Environ	Asia	People's Republic of China	Guangdong - Non-Pear-River Delta Region	Temperate	Cwa	All	All	2005	2013	Non-extreme	Surface station	HU	Central	Weekly	Health/State service	Morbidity	01 Certain infectious or parasitic diseases	Syphilis	Effect estimate	Family of Poisson models	Adults	Increased risk		Yes			No			13
756	10.1016/j.scitotenv.2017.03.194	Zhang	2017	Sci Total Environ	Asia	People's Republic of China	Guangdong - Pear-River Delta Region	Temperate	Cwa	All	All	2005	2013	Non-extreme	Surface station	HU	Central	Weekly	Health/State service	Morbidity	01 Certain infectious or parasitic diseases	Syphilis	Effect estimate	Family of Poisson models	Adults	Non-significant	Increased risk	Yes			No			13
757	10.1136/oemed-2015-103332	Zhang	2017	Workplace	North America	USA	Colorado	Arid, Continental	BSk, Dfb, Dfc	Warm	June to August	2013	2013	Non-extreme	Airport stations	AT	Central	Daily	Study	Morbidity	11 Diseases of the circulatory system	All cardiovascular disease	Percentage of change	Family of Poisson models	Workers (Non-migrant)			Yes			No			11
758	10.1136/oemed-2015-103332	Zhang	2017	Workplace	North America	USA	Colorado	Arid, Continental	BSk, Dfb, Dfc	Warm	June to August	2013	2013	Non-extreme	Airport stations	AT	Central	Daily	Study	Morbidity	11 Diseases of the circulatory system	All cardiovascular disease	Percentage of change	Family of Poisson models	Workers (Migrant)	Increased risk		Yes			No			11
759	10.3390/ijerph15091856	Analitis	2018	Int J Environ Res Public Health	Europe	Multicountry	Multicity	Arid, Temperate, Continental	BSh, Csa, Cfb, Dfb	All	All	2004	2010	Non-extreme		AT	Extremes	Daily	Statistical service	Mortality	All causes	All causes		Family of Poisson models	General population	Non-significant	Non-significant	Yes	Non-significant	Non-significant	Yes	Non-significant	Non-significant	12
760	10.1093/aje/kwx295	Basu	2018	Am J Epidemiol	North America	USA	California	Arid, Temperate	BSh, BSk, Csa, Csb	All	All	2005	2013	Non-extreme	Surface station	AT	Central	Daily	Emergency visits	Morbidity	06 Mental, behavioural or neurodevelopmental disorders	Mental disorders	Percentage of change	Family of Poisson models	General population	Increased risk	Increased risk	No			No			13
761	10.1093/aje/kwx295	Basu	2018	Am J Epidemiol	North America	USA	California	Arid, Temperate	BSh, BSk, Csa, Csb	All	All	2005	2013	Non-extreme	Surface station	AT	Central	Daily	Emergency visits	Morbidity	06 Mental, behavioural or neurodevelopmental disorders	Psychosis	Percentage of change	Family of Poisson models	General population	Increased risk	Increased risk	No			No			13
762	10.1093/aje/kwx295	Basu	2018	Am J Epidemiol	North America	USA	California	Arid, Temperate	BSh, BSk, Csa, Csb	All	All	2005	2013	Non-extreme	Surface station	AT	Central	Daily	Emergency visits	Morbidity	06 Mental, behavioural or neurodevelopmental disorders	Neurotic disorsers	Percentage of change	Family of Poisson models	General population	Increased risk	Increased risk	No			No			13
763	10.1093/aje/kwy116	Basu	2018	Am J Epidemiol	North America	USA	California	Arid, Temperate	BSh, BSk, Csa, Csb	All	All	1999	2013	Non-extreme	Surface station	AT	Central	Monthly	Health/State service	Morbidity	19 Certain conditions originating in the perinatal period	Term low birth weight	Percentage of change	Logistic regression	Pregancy	Increased risk		No			No			13
764	10.1093/aje/kwx295	Basu	2018	Am J Epidemiol	North America	USA	California	Arid, Temperate	BSh, BSk, Csa, Csb	All	All	2005	2013	Non-extreme	Surface station	AT	Central	Daily	Emergency visits	Morbidity	23 External causes of morbidity or mortality	Self-inflicted injury/suicide	Percentage of change	Family of Poisson models	General population	Increased risk	Increased risk	No			No			13
765	10.1093/aje/kwx295	Basu	2018	Am J Epidemiol	North America	USA	California	Arid, Temperate	BSh, BSk, Csa, Csb	All	All	2005	2013	Non-extreme	Surface station	AT	Central	Daily	Emergency visits	Morbidity	23 External causes of morbidity or mortality	Victims of intentionally inflicted injury/homicide	Percentage of change	Family of Poisson models	General population	Increased risk	Increased risk	No			No			13
766	10.1007/s00484-017-1423-0	Błażejczyk	2018	Int J Biometeorol	Europe	Poland	Multicity	Temperate	Cfb	All	All	1991	2000	Non-extreme	Surface station	UTCI	Categories	Daily	Statistical service	Mortality	All causes	All causes	Effect estimate	Correlations and Comparisons of means	General population	Increased risk		No			No			12
767		Cai	2018	Int J Clin Exp Med	Asia	People's Republic of China	Shangai	Temperate	Cfa	All	All	2004	2009	Non-extreme	Surface station	WCT	Central	Weekly	Hospital admissions	Morbidity	12 Diseases of the respiratory system	Chronic obstructive pulmonary disease	Correlation estimates	Linear regression	With medical history		Increased risk	No			No			12
768	10.3390/ijerph15071436	Davis	2018	Int J Environ Res Public Health	North America	USA	Charlottesville, Virginia	Temperate	Cfa	Warm	April to September	2005	2016	Extreme	Airport stations	AT	Extremes	Daily	Emergency visits	Morbidity	All causes	All causes		Correlations and Comparisons of means	General population	Increased risk		Yes	Increased risk		Yes	Non-significant		11
769	10.1177/1024907917753921	Kim	2018	Hong Kong J Emerg Med	Asia	Republic of Korea	Gyeonggi	Continental	Dwa	Cool	All	2012	2013	Non-extreme	Surface station	WCT	Extremes	Daily	Emergency visits	Morbidity	22 Injury, poisoning or certain other consequences of external causes	Deep frostbite	Effect estimate	Family of Poisson models	General population		Non-significant	Yes			No			11
770	10.1177/1024907917753921	Kim	2018	Hong Kong J Emerg Med	Asia	Republic of Korea	Gyeonggi	Continental	Dwa	Cool	All	2012	2013	Non-extreme	Surface station	WCT	Extremes	Daily	Emergency visits	Morbidity	22 Injury, poisoning or certain other consequences of external causes	Hypothermia	Effect estimate	Family of Poisson models	General population		Increased risk	Yes			No			11
771	10.1177/1024907917753921	Kim	2018	Hong Kong J Emerg Med	Asia	Republic of Korea	Gyeonggi	Continental	Dwa	Cool	All	2012	2013	Non-extreme	Surface station	WCT	Extremes	Daily	Emergency visits	Morbidity	22 Injury, poisoning or certain other consequences of external causes	Superficial frostbite	Effect estimate	Family of Poisson models	General population		Increased risk	Yes			No			11
772	10.1177/1024907917753921	Kim	2018	Hong Kong J Emerg Med	Asia	Republic of Korea	Gyeonggi	Continental	Dwa	Cool	All	2012	2013	Non-extreme	Surface station	WCT	Extremes	Daily	Emergency visits	Morbidity	All causes	All causes	Effect estimate	Family of Poisson models	General population		Increased risk	Yes			No			11
773	10.1111/risa.12998	Liu	2018	Risk Analysis	North America	USA	Minneapolis-St. Paul	Continental	Dfb	All	All	1998	2014	Non-extreme		HI	Extremes	Daily	Emergency visits	Morbidity	05 Endocrine, nutritional or metabolic diseases	Diabetes	Effect estimate	Other	General population	Non-significant	Non-significant	Yes	Non-significant	Non-significant	No			12
774	10.1111/risa.12998	Liu	2018	Risk Analysis	North America	USA	Minneapolis-St. Paul	Continental	Dfb	All	All	1998	2014	Non-extreme		HI	Extremes	Daily	Emergency visits	Morbidity	11 Diseases of the circulatory system	All cardiovascular disease	Effect estimate	Other	General population	Non-significant		Yes	Non-significant		No			12
775	10.1111/risa.12998	Liu	2018	Risk Analysis	North America	USA	Minneapolis-St. Paul	Continental	Dfb	All	All	1998	2014	Non-extreme		HI	Extremes	Daily	Emergency visits	Morbidity	12 Diseases of the respiratory system	All respiratory diseases	Effect estimate	Other	General population	Non-significant	Non-significant	Yes	Non-significant	Non-significant	No			12
776	10.1111/risa.12998	Liu	2018	Risk Analysis	North America	USA	Minneapolis-St. Paul	Continental	Dfb	All	All	1998	2014	Non-extreme		HI	Extremes	Daily	Emergency visits	Morbidity	16 Diseases of the genitourinary system	Renal diseasse	Effect estimate	Other	General population	Increased risk		Yes	Increased risk		No			12
777	10.1111/risa.12998	Liu	2018	Risk Analysis	North America	USA	Minneapolis-St. Paul	Continental	Dfb	All	All	1998	2014	Non-extreme		HI	Extremes	Daily	Emergency visits	Morbidity	All causes	All causes	Effect estimate	Other	General population	Increased risk	Non-significant	Yes	Increased risk	Non-significant	No			12
778	10.1111/risa.12998	Liu	2018	Risk Analysis	North America	USA	Minneapolis-St. Paul	Continental	Dfb	All	All	1998	2014	Non-extreme		HI	Extremes	Daily	Health/State service	Mortality	05 Endocrine, nutritional or metabolic diseases	Diabetes	Effect estimate	Other	General population	Non-significant	Non-significant	Yes	Non-significant	Non-significant	No			12
779	10.1371/journal.pone.0204706	Liu	2018	PLOS ONE	Asia	People's Republic of China	Beijing	Continental	Dwa	All	All	2013	2016	Non-extreme	Surface station	AT			Hospital admissions	Mortality	11 Diseases of the circulatory system	Acute myocardial infarction	Effect estimate	Other	General population	Non-significant	Non-significant	Yes	Non-significant	Increased risk	No			11
780	10.1111/risa.12998	Liu	2018	Risk Analysis	North America	USA	Minneapolis-St. Paul	Continental	Dfb	All	All	1998	2014	Non-extreme		HI	Extremes	Daily	Health/State service	Mortality	11 Diseases of the circulatory system	All cardiovascular disease	Effect estimate	Other	General population	Non-significant		Yes	Non-significant		No			12
781	10.1111/risa.12998	Liu	2018	Risk Analysis	North America	USA	Minneapolis-St. Paul	Continental	Dfb	All	All	1998	2014	Non-extreme		HI	Extremes	Daily	Health/State service	Mortality	12 Diseases of the respiratory system	All respiratory diseases	Effect estimate	Other	General population	Non-significant	Non-significant	Yes	Non-significant	Non-significant	No			12
782	10.1111/risa.12998	Liu	2018	Risk Analysis	North America	USA	Minneapolis-St. Paul	Continental	Dfb	All	All	1998	2014	Non-extreme		HI	Extremes	Daily	Health/State service	Mortality	16 Diseases of the genitourinary system	Renal diseasse	Effect estimate	Other	General population	Non-significant		Yes	Non-significant		No			12
783	10.1111/risa.12998	Liu	2018	Risk Analysis	North America	USA	Minneapolis-St. Paul	Continental	Dfb	All	All	1998	2014	Non-extreme		HI	Extremes	Daily	Health/State service	Mortality	All causes	All causes	Effect estimate	Other	General population	Non-significant		Yes	Non-significant		No			12
784	10.1007/s00484-017-1326-0	Lokys	2018	Int J Biometeorol	Europe	Germany	Western Germany	Temperate	Cfb	All	All	2001	2011	Non-extreme		UTCI	Central	Daily	Hospital admissions	Morbidity	All causes	All causes non-accidental	Effect estimate	Other	General population	Increased risk		Yes	Non-significant	Non-significant	No
785	10.1016/j.scitotenv.2018.07.080	Ma	2018	Sci Total Environ	Asia	People's Republic of China	Beijing	Continental	Dwa	All	All	2008	2012	Extreme	Surface station	UTCI	Central	Daily	Emergency visits	Morbidity	08 Diseases of the nervous system	Cerebral infraction	Effect estimate	Family of Poisson models	General population	Increased risk	Non-significant	Yes	Increased risk	Increased risk	Yes	Non-significant	Non-significant	13
786	10.1016/j.scitotenv.2018.07.080	Ma	2018	Sci Total Environ	Asia	People's Republic of China	Beijing	Continental	Dwa	All	All	2008	2012	Extreme	Surface station	UTCI	Central	Daily	Emergency visits	Morbidity	08 Diseases of the nervous system	Intracerebral hemorrhage	Effect estimate	Family of Poisson models	General population	Non-significant	Increased risk	Yes	Non-significant	Increased risk	No			13
787	10.29024/aogh.2318	Meshi	2018	Ann Glob Health	Africa	Tanzania	Mara gold mine	Tropical	Am, Aw	Warm	May	2017	2017	Non-extreme	In-situ measurements	WBGT	Point	Daily	Survey	Morbidity	11 Diseases of the circulatory system	Systolic blood pressure	Correlation estimates	Correlations and Comparisons of means	Workers	Non-significant		No			No			12
788	10.29024/aogh.2318	Meshi	2018	Ann Glob Health	Africa	Tanzania	Mara gold mine	Tropical	Am, Aw	Warm	May	2017	2017	Non-extreme	In-situ measurements	WBGT	Point	Daily	Survey	Morbidity	21 Symptoms, signs or clinical findings, not elsewhere classified	Pulse rate	Correlation estimates	Correlations and Comparisons of means	Workers	Non-significant		No			No			12
789	10.29024/aogh.2318	Meshi	2018	Ann Glob Health	Africa	Tanzania	Mara gold mine	Tropical	Am, Aw	Warm	May	2017	2017	Non-extreme	In-situ measurements	WBGT	Point	Daily	Survey	Morbidity	22 Injury, poisoning or certain other consequences of external causes	Core body temperature	Correlation estimates	Correlations and Comparisons of means	Workers	Increased risk		No			No			12
790	10.1177/1010539518768036	Moghadamnia	2018	Asia Pacific J Public Health	Asia	Iran	Rasht	Temperate	Csa	All	All	2005	2014	Non-extreme	Surface station	AT		Daily	Hospital admissions	Mortality	11 Diseases of the circulatory system	Cardiocasvular diseases	Effect estimate	Other	General population	Increased risk	Increased risk	Yes	Non-significant	Increased risk	Yes	Increased risk	Non-significant	13
791	10.1136/heartasia-2018-011068	Moghadamnia	2018	Heart Asia	Asia	Iran	Rasht	Temperate	Csa	All	All	2005	2014	Non-extreme	Surface station	AT	Central	Daily	Hospital admissions	Mortality	11 Diseases of the circulatory system	Acute coronary syndrome	Effect estimate	Other	General population	Increased risk		Yes	Non-significant		Yes	Increased risk		13
792	10.1007/s00704-017-2332-1	Mohammadi	2018	Theor Appl Climatol	Asia	Iran	Kermanshah	Temperate	Csa	All	All	2009	2015	Non-extreme	Surface station	PET	Central	Daily	Hospital admissions	Mortality	11 Diseases of the circulatory system	Cardiocasvular diseases	Significance level	Correlations and Comparisons of means	General population	Increased risk		No			No			13
793	10.1007/s00704-017-2332-1	Mohammadi	2018	Theor Appl Climatol	Asia	Iran	Kermanshah	Temperate	Csa	All	All	2009	2015	Non-extreme	Surface station	PMV	Central	Daily	Hospital admissions	Mortality	11 Diseases of the circulatory system	Cardiocasvular diseases	Significance level	Correlations and Comparisons of means	General population	Increased risk		No			No			13
794	10.1007/s00704-017-2332-1	Mohammadi	2018	Theor Appl Climatol	Asia	Iran	Kermanshah	Temperate	Csa	All	All	2009	2015	Non-extreme	Surface station	ET	Central	Daily	Hospital admissions	Mortality	11 Diseases of the circulatory system	Cardiocasvular diseases	Significance level	Correlations and Comparisons of means	General population	Increased risk		No			No			13
795	10.1007/s00704-017-2332-1	Mohammadi	2018	Theor Appl Climatol	Asia	Iran	Kermanshah	Temperate	Csa	All	All	2009	2015	Non-extreme	Surface station	Tek	Central	Daily	Hospital admissions	Mortality	11 Diseases of the circulatory system	Cardiocasvular diseases	Significance level	Correlations and Comparisons of means	General population	Increased risk		No			No			13
796	10.1016/j.envres.2017.12.020	Ross	2018	Environ Res	North America	USA	South Carolina	Temperate	Cfa	Warm	June to August	1997	2015	Both	Surface station	HI	Central	Daily (daytime)	Hospital admissions	Morbidity	16 Diseases of the genitourinary system	Kidney stone presentation	Effect estimate	Other	Adults	Increased risk		Yes			No			14
797	10.1016/j.envres.2017.12.020	Ross	2018	Environ Res	North America	USA	South Carolina	Temperate	Cfa	Warm	June to August	1997	2015	Both	Surface station	HI	Central	Daily	Hospital admissions	Morbidity	16 Diseases of the genitourinary system	Kidney stone presentation	Effect estimate	Other	Adults	Increased risk		Yes			No			14
798	10.1016/j.envres.2017.12.020	Ross	2018	Environ Res	North America	USA	South Carolina	Temperate	Cfa	Warm	June to August	1997	2015	Both	Surface station	HI	Extremes and Central	Monthly	Hospital admissions	Morbidity	16 Diseases of the genitourinary system	Kidney stone presentation	Effect estimate	Other	Adults	Increased risk		Yes			No			14
799	10.1002/pds.4427	Royé	2018	Pharmacoepidemiol Drug	Europe	Spain	A Coruña	Temperate	Csa	All	All	2006	2010	Non-extreme	Website data	AT	Extremes (maximum)	Daily	Other source	Morbidity	12 Diseases of the respiratory system	All respiratory diseases	Effect estimate	Other	General population	Decreased risk	Increased risk	Yes	Decreased risk	Increased risk	No			11
800	10.1002/pds.4427	Royé	2018	Pharmacoepidemiol Drug	Europe	Spain	A Coruña	Temperate	Csa	All	All	2006	2010	Non-extreme	Website data	AT	Extremes (minimum)	Daily	Other source	Morbidity	12 Diseases of the respiratory system	All respiratory diseases	Effect estimate	Other	General population	Decreased risk	Non-significant	Yes	Decreased risk	Increased risk	No			11
801	10.1016/j.jtherbio.2017.11.012	Sharafkhani	2018	J Therm Biol	Asia	Iran	Tabriz	Arid	BSk	All	All	2010	2015	Non-extreme	Surface station	PET	Central	Daily	Statistical service	Mortality	11 Diseases of the circulatory system	Cardiocasvular diseases	Effect estimate	Family of Poisson models	General population	Increased risk	Increased risk	Yes	Increased risk	Increased risk	No			13
802	10.1016/j.jtherbio.2017.11.012	Sharafkhani	2018	J Therm Biol	Asia	Iran	Tabriz	Arid	BSk	All	All	2010	2015	Non-extreme	Surface station	PET	Central	Daily	Statistical service	Mortality	12 Diseases of the respiratory system	All respiratory diseases	Effect estimate	Family of Poisson models	General population	Increased risk	Increased risk	Yes	Increased risk	Increased risk	No			13
803	10.1016/j.jtherbio.2017.11.012	Sharafkhani	2018	J Therm Biol	Asia	Iran	Tabriz	Arid	BSk	All	All	2010	2015	Non-extreme	Surface station	PET	Central	Daily	Statistical service	Mortality	All causes	All causes	Effect estimate	Family of Poisson models	General population	Increased risk	Increased risk	Yes	Increased risk	Increased risk	Yes	Increased risk	Non-significant	13
804	10.1080/09603123.2018.1495322	Shartova	2018	Int J Environ Health Res	Europe	Russia	Rostov-on-Don	Continental	Dfc	Warm	Summer	1999	2011	Extreme	Surface station	PET	Central	Daily	Statistical service	Mortality	08 Diseases of the nervous system	All cerebrovascular diseases	Effect estimate	Family of Poisson models	Elderly	Increased risk		No			Yes	Increased risk		13
805	10.1080/09603123.2018.1495322	Shartova	2018	Int J Environ Health Res	Europe	Russia	Rostov-on-Don	Continental	Dfc	Warm	Summer	1999	2011	Extreme	Surface station	AT	Central	Daily	Statistical service	Mortality	08 Diseases of the nervous system	All cerebrovascular diseases	Effect estimate	Family of Poisson models	Elderly	Increased risk		No			Yes	Increased risk		13
806	10.1080/09603123.2018.1495322	Shartova	2018	Int J Environ Health Res	Europe	Russia	Rostov-on-Don	Continental	Dfc	Warm	Summer	1999	2011	Extreme	Surface station	HU	Central	Daily	Statistical service	Mortality	08 Diseases of the nervous system	All cerebrovascular diseases	Effect estimate	Family of Poisson models	Adults	Increased risk		No			Yes	Increased risk		13
807	10.1080/09603123.2018.1495322	Shartova	2018	Int J Environ Health Res	Europe	Russia	Rostov-on-Don	Continental	Dfc	Warm	Summer	1999	2011	Extreme	Surface station	HU	Central	Daily	Statistical service	Mortality	08 Diseases of the nervous system	All cerebrovascular diseases	Effect estimate	Family of Poisson models	Elderly	Increased risk		No			Yes	Increased risk		13
808	10.1080/09603123.2018.1495322	Shartova	2018	Int J Environ Health Res	Europe	Russia	Rostov-on-Don	Continental	Dfc	Warm	Summer	1999	2011	Extreme	Surface station	AT	Central	Daily	Statistical service	Mortality	08 Diseases of the nervous system	All cerebrovascular diseases	Effect estimate	Family of Poisson models	Adults	Increased risk		No			Yes	Increased risk		13
809	10.1080/09603123.2018.1495322	Shartova	2018	Int J Environ Health Res	Europe	Russia	Rostov-on-Don	Continental	Dfc	Warm	Summer	1999	2011	Extreme	Surface station	PET	Central	Daily	Statistical service	Mortality	08 Diseases of the nervous system	All cerebrovascular diseases	Effect estimate	Family of Poisson models	Adults	Increased risk		No			Yes	Increased risk		13
810	10.1080/09603123.2018.1495322	Shartova	2018	Int J Environ Health Res	Europe	Russia	Rostov-on-Don	Continental	Dfc	Warm	Summer	1999	2011	Extreme	Surface station	AT	Central	Daily	Statistical service	Mortality	11 Diseases of the circulatory system	Ischemic heart disease	Effect estimate	Family of Poisson models	Elderly	Increased risk		No			Yes	Increased risk		13
811	10.1080/09603123.2018.1495322	Shartova	2018	Int J Environ Health Res	Europe	Russia	Rostov-on-Don	Continental	Dfc	Warm	Summer	1999	2011	Extreme	Surface station	HU	Central	Daily	Statistical service	Mortality	11 Diseases of the circulatory system	Ischemic heart disease	Effect estimate	Family of Poisson models	Elderly	Increased risk		No			Yes	Increased risk		13
812	10.1080/09603123.2018.1495322	Shartova	2018	Int J Environ Health Res	Europe	Russia	Rostov-on-Don	Continental	Dfc	Warm	Summer	1999	2011	Extreme	Surface station	HU	Central	Daily	Statistical service	Mortality	11 Diseases of the circulatory system	Ischemic heart disease	Effect estimate	Family of Poisson models	Adults	Increased risk		No			Yes	Increased risk		13
813	10.1080/09603123.2018.1495322	Shartova	2018	Int J Environ Health Res	Europe	Russia	Rostov-on-Don	Continental	Dfc	Warm	Summer	1999	2011	Extreme	Surface station	PET	Central	Daily	Statistical service	Mortality	11 Diseases of the circulatory system	Ischemic heart disease	Effect estimate	Family of Poisson models	Adults	Increased risk		No			Yes	Increased risk		13
814	10.1080/09603123.2018.1495322	Shartova	2018	Int J Environ Health Res	Europe	Russia	Rostov-on-Don	Continental	Dfc	Warm	Summer	1999	2011	Extreme	Surface station	AT	Central	Daily	Statistical service	Mortality	11 Diseases of the circulatory system	Ischemic heart disease	Effect estimate	Family of Poisson models	Adults	Increased risk		No			Yes	Increased risk		13
815	10.1080/09603123.2018.1495322	Shartova	2018	Int J Environ Health Res	Europe	Russia	Rostov-on-Don	Continental	Dfc	Warm	Summer	1999	2011	Extreme	Surface station	PET	Central	Daily	Statistical service	Mortality	11 Diseases of the circulatory system	Ischemic heart disease	Effect estimate	Family of Poisson models	Elderly	Increased risk		No			Yes	Increased risk		13
816	10.1002/bdr2.1385	Soim	2018	Birth Defects Res	North America	USA	Multistate	Tropical	Af, Am, As, Cfa	Warm	June to August	1997	2007	Extreme		AT	Extremes	Daily	Statistical service	Morbidity	20 Developmental anomalies	Orofacial clefts	Effect estimate	Logistic regression	Children	Non-significant		Yes			No			14
817	10.1007/s11356-018-2396-1	Yin	2018	Environ Sci Pollut Res	Asia	People's Republic of China	Beijing	Continental	Dwa	Warm	May to October	2010	2012	Non-extreme	Website data	HI	Extremes	Daily	Statistical service	Mortality	11 Diseases of the circulatory system	Cardiocasvular diseases	Effect estimate	Other	General population	Increased risk		Yes			Yes	Increased risk		11
818	10.1007/s13762-019-02357-9	Bandala	2019	Int J Environ Sci Technol	North America	USA	Las Vegas	Arid	BWh	Warm	Summer	2007	2016	Extreme	Airport stations	HI	Extremes	Daily	Health/State service	Mortality	22 Injury, poisoning or certain other consequences of external causes	Heat-related deaths	Correlation estimates	Correlations and Comparisons of means	General population	Increased risk		No			No			12
819	10.1017/dmp.2018.120	Erickson	2019	Disaster Med Public Health Prep	North America	USA	Gulf of Mexico	Temperate	Cfa	Warm	June to October	2010	2010	Non-extreme	Other	HI	Central	Daily		Morbidity	22 Injury, poisoning or certain other consequences of external causes	Heat-related symptoms	Percentage of change	Family of Poisson models	Workers	Increased risk		No			No			12
820	10.1017/dmp.2018.120	Erickson	2019	Disaster Med Public Health Prep	North America	USA	Gulf of Mexico	Temperate	Cfa	Warm	June to October	2010	2010	Non-extreme	Other	WBGT	Central	Daily		Morbidity	22 Injury, poisoning or certain other consequences of external causes	Heat-related symptoms	Percentage of change	Family of Poisson models	Workers	Increased risk		No			No			12
821	10.1186/s12940-019-0543-x	Min	2019	Environ Health	Asia	People's Republic of China	Yancheng	Temperate	Cfa, Cwa	All	All	2014	2017	Non-extreme	Surface station	AT	Central	Daily	Hospital admissions	Morbidity	06 Mental, behavioural or neurodevelopmental disorders	Mental and behavioral disorders	Effect estimate	Other	General population	Increased risk	Non-significant	Yes	Increased risk	Non-significant	No			12
822	10.1186/s12199-018-0760-x	Mohammadi	2019	Environ Health Prev Med	Asia	Iran	Sabzevar	Arid	BSh	All	All	2011	2017	Non-extreme		AT	Central	Daily	Hospital admissions	Morbidity	19 Certain conditions originating in the perinatal period	Preterm births	Effect estimate	Other	Children	Increased risk	Increased risk	Yes	Increased risk	Increased risk	No			11
823	10.1080/15459624.2018.1532574	Morris	2019	J Occup Environ Hyg	North America	USA	Multistate	Arid, Temperate, Continental	BSh, BSk, BWh, BWk, Csa, Csb, Cfc, Dfc, Dfd	All	All	2016	2016	Non-extreme	Surface station	WBGT	Hourly	Daily	Health/State service	Morbidity	22 Injury, poisoning or certain other consequences of external causes	Heat-related illness	Descriptive assessment	Correlations and Comparisons of means	Workers	Increased risk		No			No			8
824	10.1016/j.scitotenv.2019.07.026	Pan	2019	Sci Total Environ	Asia	People's Republic of China	Hefei	Temperate	Cfa	All	All	2013	2016	Non-extreme	Surface station	HU		Daily	Hospital admissions	Morbidity	12 Diseases of the respiratory system	Asthma	Effect estimate	Family of Poisson models	Children		Increased risk	Yes		Increased risk	No			13
825	10.1159/000500853	Pradhan	2019	Cardiol	Asia	Qatar	Country	Arid	BWh	All	All	2009	2017	Non-extreme	Airport station and website	WBGT	Extremes	Monthly	Multiple sources	Mortality	11 Diseases of the circulatory system	Cardiocasvular diseases	Correlation estimates	Correlations and Comparisons of means	Workers	Increased risk		No			No			10
826	10.1016/j.envint.2019.105067	Rammah	2019	Environ Int	North America	USA	Harris County, Texas	Temperate	Cfa	Warm	May to September	2008	2013	Non-extreme	Surface station	AT	Central	Daily	Statistical service	Mortality	24 Factors influencing health status or contact with health services	Stillbirth	Effect estimate	Logistic regression	Children			Yes	Increased risk		No			12
827	10.1007/s00484-019-01740-y	Romaszko	2019	Int J Biometeorol	Europe	Poland	Olsztyn	Continental	Dfb	All	All	2012	2015	Extreme	Surface station	UTCI	Central	Weekly	Hospital admissions	Morbidity	12 Diseases of the respiratory system	Respiratory tract infections	Correlation estimates	Other models	General population	Decreased risk	Decreased risk	Yes	Increased risk		No			14
828	10.1016/j.envres.2019.03.065	Roye	2019	Environ Res	Europe	Spain	Madrid	Arid, Temperate	BSk, Csa	All	All	2001	2013	Non-extreme	Surface station	AT	Central	Daily	Statistical service	Mortality	08 Diseases of the nervous system	Ischemic stroke	Effect estimate	Other	General population	Increased risk		Yes	Increased risk		No			13
829	10.1016/j.scitotenv.2018.08.325	Sen	2019	Sci Total Environ	Asia	India	Multiprovince	Temperate	Cwa	Warm	Summer	2015	2017	Non-extreme		AT			Survey	Morbidity	22 Injury, poisoning or certain other consequences of external causes	Physiological problems		Correlations and Comparisons of means	Workers			Yes			No			7
830	10.1016/j.scitotenv.2018.08.325	Sen	2019	Sci Total Environ	Asia	India	Multiprovince	Temperate	Cwa	Warm	Summer	2015	2017	Non-extreme		HI			Survey	Morbidity	22 Injury, poisoning or certain other consequences of external causes	Physiological problems		Correlations and Comparisons of means	Workers			Yes			No			7
831	10.1016/j.scitotenv.2018.08.325	Sen	2019	Sci Total Environ	Asia	India	Multiprovince	Temperate	Cwa	Warm	Summer	2015	2017	Non-extreme		UTCI			Survey	Morbidity	22 Injury, poisoning or certain other consequences of external causes	Physiological problems		Correlations and Comparisons of means	Workers			Yes			No			7
832	10.1016/j.scitotenv.2018.08.325	Sen	2019	Sci Total Environ	Asia	India	Multiprovince	Temperate	Cwa	Warm	Summer	2015	2017	Non-extreme		HU			Survey	Morbidity	22 Injury, poisoning or certain other consequences of external causes	Physiological problems		Correlations and Comparisons of means	Workers			Yes			No			7
833	10.1016/j.scitotenv.2018.08.325	Sen	2019	Sci Total Environ	Asia	India	Multiprovince	Temperate	Cwa	Warm	Summer	2015	2017	Non-extreme		WBGT			Survey	Morbidity	22 Injury, poisoning or certain other consequences of external causes	Physiological problems		Correlations and Comparisons of means	Workers			Yes			No			7
834	10.1016/j.scitotenv.2019.06.280	Skutecki	2019	Sci Total Environ	Europe	Poland	Olsztyn	Continental	Dfb	All	All	2012	2015	Non-extreme	Surface station	UTCI	Central	Daily	Hospital admissions	Morbidity	11 Diseases of the circulatory system	Hypertension		Correlations and Comparisons of means	Adults	Non-significant	Increased risk	Yes			No			11
835	10.1016/j.envres.2018.10.032	Son	2019	Environ Res	Asia	Republic of Korea	Seoul	Continental	Dwa	Warm	All	2004	2012	Non-extreme	Surface station	HI	Central	Daily	Statistical service	Morbidity	19 Certain conditions originating in the perinatal period	Preterm births	Effect estimate	Logistic regression	Children	Increased risk		Yes	Increased risk		No			14
836	10.1016/j.envres.2018.10.032	Son	2019	Environ Res	Asia	Republic of Korea	Seoul	Continental	Dwa	Warm	All	2004	2012	Non-extreme	Surface station	HI	Central	Daily	Statistical service	Morbidity	19 Certain conditions originating in the perinatal period	Term low birth weight	Effect estimate	Logistic regression	Children	Non-significant		Yes	Non-significant		No			14
837	10.1007/s00484-019-01684-3	Urban	2019	Int J Biometeorol	Europe	Czech Republic	Prague	Temperate	Cfb	Warm	Summer	2015	2015	Extreme	Airport stations	WBGT	Central	Daily	Statistical service	Mortality	All causes	All causes	Effect estimate	Other	General population	Increased risk		No			No			12
838	10.1007/s00484-019-01684-3	Urban	2019	Int J Biometeorol	Europe	Czech Republic	Prague	Temperate	Cfb	Warm	Summer	2015	2015	Extreme	Airport stations	PET	Central	Daily	Statistical service	Mortality	All causes	All causes	Effect estimate	Other	General population	Increased risk		No			No			12
839	10.1007/s00484-019-01684-3	Urban	2019	Int J Biometeorol	Europe	Czech Republic	Prague	Temperate	Cfb	Warm	Summer	2015	2015	Extreme	Airport stations	UTCI	Central	Daily	Statistical service	Mortality	All causes	All causes	Effect estimate	Other	General population	Increased risk		No			No			12
840	10.1073/pnas.1806393116	Vaidyanathan	2019	Proc Natl Acad Sci	North America	USA	Country	Arid, Temperate, Continental	BSh, BSk, BWh, BWk, Csa, Csb, Cfc, Dfc, Dfd	Warm	All	2003	2012	Non-extreme	Gridded data	HI	Extremes	Daily	Hospital admissions	Morbidity	05 Endocrine, nutritional or metabolic diseases	Diabetes		Family of Poisson models	General population			Yes			No			14
841	10.1073/pnas.1806393116	Vaidyanathan	2019	Proc Natl Acad Sci	North America	USA	Country	Arid, Temperate, Continental	BSh, BSk, BWh, BWk, Csa, Csb, Cfc, Dfc, Dfd	Warm	All	2003	2012	Non-extreme	Gridded data	HI	Extremes	Daily	Hospital admissions	Morbidity	05 Endocrine, nutritional or metabolic diseases	Fluid and electrolyte illness		Family of Poisson models	General population			Yes			No			14
842	10.1073/pnas.1806393116	Vaidyanathan	2019	Proc Natl Acad Sci	North America	USA	Country	Arid, Temperate, Continental	BSh, BSk, BWh, BWk, Csa, Csb, Cfc, Dfc, Dfd	Warm	All	2003	2012	Non-extreme	Gridded data	HI	Extremes	Daily	Hospital admissions	Morbidity	11 Diseases of the circulatory system	Cardiocasvular diseases		Family of Poisson models	General population			Yes			No			14
843	10.1073/pnas.1806393116	Vaidyanathan	2019	Proc Natl Acad Sci	North America	USA	Country	Arid, Temperate, Continental	BSh, BSk, BWh, BWk, Csa, Csb, Cfc, Dfc, Dfd	Warm	All	2003	2012	Non-extreme	Gridded data	HI	Extremes	Daily	Hospital admissions	Morbidity	12 Diseases of the respiratory system	All respiratory diseases		Family of Poisson models	General population			Yes			No			14
844	10.1073/pnas.1806393116	Vaidyanathan	2019	Proc Natl Acad Sci	North America	USA	Country	Arid, Temperate, Continental	BSh, BSk, BWh, BWk, Csa, Csb, Cfc, Dfc, Dfd	Warm	All	2003	2012	Non-extreme	Gridded data	HI	Extremes	Daily	Hospital admissions	Morbidity	16 Diseases of the genitourinary system	Renal failure		Family of Poisson models	General population			Yes			No			14
845	10.1073/pnas.1806393116	Vaidyanathan	2019	Proc Natl Acad Sci	North America	USA	Country	Arid, Temperate, Continental	BSh, BSk, BWh, BWk, Csa, Csb, Cfc, Dfc, Dfd	Warm	All	2003	2012	Non-extreme	Gridded data	HI	Extremes	Daily	Hospital admissions	Morbidity	All causes	All causes		Family of Poisson models	General population			Yes			No			14
846	10.1007/s00704-019-02977-8	Aboubakri	2020	Theor Appl Climatol	Asia	Iran	Kerman	Arid	BWk	All	All	2005	2017	Non-extreme	Surface station	PET	Central	Daily	Statistical service	Mortality	All causes	All causes	Descriptive assessment	Other	General population	Increased risk	Increased risk	Yes			No			13
847	10.1007/s00704-019-02977-8	Aboubakri	2020	Theor Appl Climatol	Asia	Iran	Kerman	Arid	BWk	All	All	2005	2017	Non-extreme	Surface station	UTCI	Central	Daily	Statistical service	Mortality	All causes	All causes	Descriptive assessment	Other	General population	Increased risk	Increased risk	Yes			No			13
848	10.1007/s00704-019-02977-8	Aboubakri	2020	Theor Appl Climatol	Asia	Iran	Kerman	Arid	BWk	All	All	2005	2017	Non-extreme	Surface station	SET	Central	Daily	Statistical service	Mortality	All causes	All causes	Descriptive assessment	Other	General population	Increased risk	Increased risk	Yes			No			13
849	10.1007/s00704-019-02977-8	Aboubakri	2020	Theor Appl Climatol	Asia	Iran	Kerman	Arid	BWk	All	All	2005	2017	Non-extreme	Surface station	PMV	Central	Daily	Statistical service	Mortality	All causes	All causes	Descriptive assessment	Other	General population	Increased risk	Increased risk	Yes			No			13
850	10.1007/s00704-019-02977-8	Aboubakri	2020	Theor Appl Climatol	Asia	Iran	Kerman	Arid	BWk	All	All	2005	2017	Non-extreme	Surface station	ET	Central	Daily	Statistical service	Mortality	All causes	All causes	Descriptive assessment	Other	General population	Increased risk	Increased risk	Yes			No			13
851	10.1016/j.envres.2020.110065	Davis	2020	Int J Environ Res Public Health	North America	USA	Roanoke, Virginia	Temperate	Cfa	All	All	2010	2017	Non-extreme	Airport and surface stations	AT	Extremes	Daily	Emergency visits	Morbidity	All causes	All causes	Effect estimate	Family of Poisson models	General population	Increased risk	Decreased risk	Yes	Increased risk	Increased risk	Yes	Increased risk	Increased risk	11
852	10.1016/j.envres.2020.110065	Davis	2020	Int J Environ Res Public Health	North America	USA	Charlottesville, Virginia	Temperate	Cfa	All	All	2010	2017	Non-extreme	Airport and surface stations	AT	Extremes	Daily	Emergency visits	Morbidity	All causes	All causes	Effect estimate	Family of Poisson models	General population	Increased risk	Decreased risk	Yes	Increased risk	Increased risk	Yes	Increased risk	Increased risk	11
853	10.3390/su12093664	Fritze	2020	Sustainability	Europe	Germany	Multicity	Temperate	Cfb	All	All	2004	2010	Extreme	Surface station	HI	Central	Daily	Other source	Mortality	All causes	All causes	Effect estimate	Other models	Elderly			Yes	Non-significant		Yes	Non-significant		12
854	10.3390/su12093664	Fritze	2020	Sustainability	Europe	Germany	Multicity	Temperate	Cfb	All	All	2004	2010	Extreme	Surface station	WCT	Central	Daily	Other source	Mortality	All causes	All causes	Effect estimate	Other models	Elderly			Yes		Increased risk	Yes		Increased risk	12
855	10.3390/ijerph17249566	Gao	2020	Int J Environ Res Public Health	Asia	People's Republic of China	Guangzhou	Temperate	Cwa	All	All			Non-extreme	In-situ measurements	HI			Survey	Morbidity	06 Mental, behavioural or neurodevelopmental disorders	Mental health	Correlation estimates	Correlations and Comparisons of means	General population	Increased risk		No			No			8
856	10.3390/ijerph17249566	Gao	2020	Int J Environ Res Public Health	Asia	People's Republic of China	Guangzhou	Temperate	Cwa	All	All			Non-extreme	In-situ measurements	WCT			Survey	Morbidity	06 Mental, behavioural or neurodevelopmental disorders	Mental health	Correlation estimates	Correlations and Comparisons of means	General population		Increased risk	No			No			8
857	10.3390/ijerph17249566	Gao	2020	Int J Environ Res Public Health	Asia	People's Republic of China	Guangzhou	Temperate	Cwa	All	All			Non-extreme	In-situ measurements	HI			Survey	Morbidity	Other Non categorized in one code	Physical health	Correlation estimates	Correlations and Comparisons of means	General population	Increased risk		No			No			8
858	10.3390/ijerph17249566	Gao	2020	Int J Environ Res Public Health	Asia	People's Republic of China	Guangzhou	Temperate	Cwa	All	All			Non-extreme	In-situ measurements	WCT			Survey	Morbidity	Other Non categorized in one code	Physical health	Correlation estimates	Correlations and Comparisons of means	General population		Increased risk	No			No			8
859	10.1289/ehp.1206132	Gronlund	2020	Environ Health Persp	North America	USA	Country	Arid, Temperate, Continental	BSh, BSk, BWh, BWk, Csa, Csb, Cfc, Dfc, Dfd	Warm	May to September	1992	2006	Extreme	Surface station	AT	Central	Daily	Emergency visits	Morbidity	11 Diseases of the circulatory system	Cardiocasvular diseases	Percentage of change	Family of Poisson models	Elderly			Yes			No			13
860	10.1289/ehp.1206132	Gronlund	2020	Environ Health Persp	North America	USA	Country	Arid, Temperate, Continental	BSh, BSk, BWh, BWk, Csa, Csb, Cfc, Dfc, Dfd	Warm	May to September	1992	2006	Extreme	Surface station	AT	Central	Daily	Emergency visits	Morbidity	12 Diseases of the respiratory system	All respiratory diseases	Percentage of change	Family of Poisson models	Elderly			Yes			No			13
861	10.1289/ehp.1206132	Gronlund	2020	Environ Health Persp	North America	USA	Country	Arid, Temperate, Continental	BSh, BSk, BWh, BWk, Csa, Csb, Cfc, Dfc, Dfd	Warm	May to September	1992	2006	Extreme	Surface station	AT	Central	Daily	Emergency visits	Morbidity	16 Diseases of the genitourinary system	Renal failure	Percentage of change	Family of Poisson models	Elderly			Yes			No			13
862	10.1136/bmjopen-2019-032476	Gronlund	2020	BMJ Open	North America	USA	Detroit, Michigan	Continental	Dfa	Warm	May to September	1991	2001	Non-extreme	Airport stations	AT	Central	Daily	Health/State service	Morbidity	19 Certain conditions originating in the perinatal period	Preterm births	Effect estimate	Family of Poisson models	General population			Yes	Increased risk		No			12
863	10.1289/ehp.1206132	Gronlund	2020	Environ Health Persp	North America	USA	Country	Arid, Temperate, Continental	BSh, BSk, BWh, BWk, Csa, Csb, Cfc, Dfc, Dfd	Warm	May to September	1992	2006	Extreme	Surface station	AT	Central	Daily	Emergency visits	Morbidity	All causes	All causes	Percentage of change	Family of Poisson models	Elderly			Yes			No			13
864	10.4014/jmb.2004.04052	Kim	2020	J Microbiol Biotechnol	Asia	Republic of Korea	Cheonan	Continental	Dwa	All	All	2012	2018	Non-extreme	Surface station	WCT	Central	Daily	Study	Morbidity	01 Certain infectious or parasitic diseases	Coronavirus HCoV-229E	Correlation estimates	Logistic regression	General population		Increased risk	Yes			No			12
865	10.1007/s41207-020-00164-0	Pantavou	2020	Euro-Mediterr J Environ Integr	Europe	Republic of Cyprus	Country	Arid, Temperate	BSh, Csa	All	All	2019	2019	Non-extreme	In-situ measurements	PET	Central	Daily	Survey	Morbidity	22 Injury, poisoning or certain other consequences of external causes	Heat-related symptoms	Effect estimate	Logistic regression	General population	Increased risk		No			No			14
866	10.1038/s41598-020-66746-8	Romaszko-Wojtowicz	2020	Sci Rep	Europe	Poland	Olsztyn	Continental	Dfb	All	All	2013	2017	Non-extreme	Surface station	UTCI	Central	Daily	Hospital admissions	Morbidity	12 Diseases of the respiratory system	Asthma	Significance level	Other	General population	Increased risk	Decreased risk	Yes			Yes	Non-significant	Decreased risk	11
867	10.1016/j.envres.2019.109027	Royé	2020	Environ Res	Europe	Spain	Madrid	Arid	BSh	Warm	April to October	1990	2014	Non-extreme	Airport stations	AT	EHF	Daily	Statistical service	Mortality	11 Diseases of the circulatory system	Cardiocasvular diseases	Effect estimate	Other	General population	Increased risk		Yes	Increased risk		No			12
868	10.1016/j.envres.2019.109027	Royé	2020	Environ Res	Europe	Spain	Barcelona	Temperate	Csa	Warm	April to October	1990	2014	Non-extreme	Airport stations	AT	EHF	Daily	Statistical service	Mortality	11 Diseases of the circulatory system	Cardiocasvular diseases	Effect estimate	Other	General population	Increased risk		Yes	Increased risk		No			12
869	10.1016/j.envres.2019.109027	Royé	2020	Environ Res	Europe	Spain	Barcelona	Temperate	Csa	Warm	April to October	1990	2014	Non-extreme	Airport stations	AT	EHF	Daily	Statistical service	Mortality	11 Diseases of the circulatory system	Cardiocasvular diseases	Effect estimate	Other	General population	Increased risk		Yes	Increased risk		No			12
870	10.1016/j.envres.2019.109027	Royé	2020	Environ Res	Europe	Spain	Bilbao	Temperate	Cfb	Warm	April to October	1990	2014	Non-extreme	Airport stations	AT	EHF	Daily	Statistical service	Mortality	11 Diseases of the circulatory system	Cardiocasvular diseases	Effect estimate	Other	General population	Increased risk		Yes	Increased risk		No			12
871	10.1016/j.envres.2019.109027	Royé	2020	Environ Res	Europe	Spain	Seville	Temperate	Csa	Warm	April to October	1990	2014	Non-extreme	Airport stations	AT	EHF	Daily	Statistical service	Mortality	11 Diseases of the circulatory system	Cardiocasvular diseases	Effect estimate	Other	General population	Increased risk		Yes	Increased risk		No			12
872	10.1016/j.envres.2019.109027	Royé	2020	Environ Res	Europe	Spain	Bilbao	Temperate	Cfb	Warm	April to October	1990	2014	Non-extreme	Airport stations	AT	EHF	Daily	Statistical service	Mortality	11 Diseases of the circulatory system	Cardiocasvular diseases	Effect estimate	Other	General population	Increased risk		Yes	Increased risk		No			12
873	10.1016/j.envres.2019.109027	Royé	2020	Environ Res	Europe	Spain	Madrid	Arid	BSh	Warm	April to October	1990	2014	Non-extreme	Airport stations	AT	EHF	Daily	Statistical service	Mortality	11 Diseases of the circulatory system	Cardiocasvular diseases	Effect estimate	Other	General population	Increased risk		Yes	Increased risk		No			12
874	10.1016/j.envres.2019.109027	Royé	2020	Environ Res	Europe	Spain	Seville	Temperate	Csa	Warm	April to October	1990	2014	Non-extreme	Airport stations	AT	EHF	Daily	Statistical service	Mortality	11 Diseases of the circulatory system	Cardiocasvular diseases	Effect estimate	Other	General population	Increased risk		Yes	Increased risk		No			12
875	10.1016/j.envres.2019.109027	Royé	2020	Environ Res	Europe	Spain	Bilbao	Temperate	Cfb	Warm	April to October	1990	2014	Non-extreme	Airport stations	AT	EHF	Daily	Statistical service	Mortality	All causes	All causes	Effect estimate	Other	General population	Increased risk		Yes	Increased risk		No			12
876	10.1016/j.envres.2019.109027	Royé	2020	Environ Res	Europe	Spain	Barcelona	Temperate	Csa	Warm	April to October	1990	2014	Non-extreme	Airport stations	AT	EHF	Daily	Statistical service	Mortality	All causes	All causes	Effect estimate	Other	General population	Increased risk		Yes	Increased risk		No			12
877	10.1016/j.envres.2019.109027	Royé	2020	Environ Res	Europe	Spain	Seville	Temperate	Csa	Warm	April to October	1990	2014	Non-extreme	Airport stations	AT	EHF	Daily	Statistical service	Mortality	All causes	All causes	Effect estimate	Other	General population	Increased risk		Yes	Increased risk		No			12
878	10.1016/j.envres.2019.109027	Royé	2020	Environ Res	Europe	Spain	Madrid	Arid	BSh	Warm	April to October	1990	2014	Non-extreme	Airport stations	AT	EHF	Daily	Statistical service	Mortality	All causes	All causes	Effect estimate	Other	General population	Increased risk		Yes	Increased risk		No			12
879	10.1016/j.scitotenv.2020.138969	Santurtún	2020	Sci Total Environ	Europe	Spain	Valencia	Arid, Temperate	BSk, Csa	All	All	2005	2013	Non-extreme	Airport stations	AT	Central	Daily	Statistical service	Mortality	11 Diseases of the circulatory system	Cardiocasvular diseases	Effect estimate	Family of Poisson models	General population	Increased risk	Increased risk	Yes	Increased risk	Increased risk	No			13
880	10.1016/j.scitotenv.2020.138969	Santurtún	2020	Sci Total Environ	Europe	Spain	Barcelona	Temperate	Csa	All	All	2005	2013	Non-extreme	Airport stations	AT	Central	Daily	Statistical service	Mortality	11 Diseases of the circulatory system	Cardiocasvular diseases	Effect estimate	Family of Poisson models	General population	Increased risk	Increased risk	Yes	Increased risk	Increased risk	No			13
881	10.1016/j.scitotenv.2020.138969	Santurtún	2020	Sci Total Environ	Europe	Spain	Oporto	Temperate	Csb	All	All	2005	2013	Non-extreme	Surface station	UTCI	Central	Daily	Statistical service	Mortality	11 Diseases of the circulatory system	Cardiocasvular diseases	Effect estimate	Family of Poisson models	General population	Increased risk	Increased risk	Yes	Increased risk	Increased risk	No			13
882	10.1016/j.scitotenv.2020.138969	Santurtún	2020	Sci Total Environ	Europe	Spain	Barcelona	Temperate	Csa	All	All	2005	2013	Non-extreme	Airport stations	ET	Central	Daily	Statistical service	Mortality	11 Diseases of the circulatory system	Cardiocasvular diseases	Effect estimate	Family of Poisson models	General population	Increased risk	Increased risk	Yes	Increased risk	Increased risk	No			13
883	10.1016/j.scitotenv.2020.138969	Santurtún	2020	Sci Total Environ	Europe	Spain	Madrid	Arid	BSk	All	All	2005	2013	Non-extreme	Surface station	UTCI	Central	Daily	Statistical service	Mortality	11 Diseases of the circulatory system	Cardiocasvular diseases	Effect estimate	Family of Poisson models	General population	Increased risk	Increased risk	Yes	Increased risk	Increased risk	No			13
884	10.1016/j.scitotenv.2020.138969	Santurtún	2020	Sci Total Environ	Europe	Spain	Lisbon	Temperate	Csa	All	All	2005	2013	Non-extreme	Surface station	AT	Central	Daily	Statistical service	Mortality	11 Diseases of the circulatory system	Cardiocasvular diseases	Effect estimate	Family of Poisson models	General population	Increased risk	Increased risk	Yes	Increased risk	Increased risk	No			13
885	10.1016/j.scitotenv.2020.138969	Santurtún	2020	Sci Total Environ	Europe	Spain	Oporto	Temperate	Csb	All	All	2005	2013	Non-extreme	Surface station	ET	Central	Daily	Statistical service	Mortality	11 Diseases of the circulatory system	Cardiocasvular diseases	Effect estimate	Family of Poisson models	General population	Increased risk	Increased risk	Yes	Increased risk	Increased risk	No			13
886	10.1016/j.scitotenv.2020.138969	Santurtún	2020	Sci Total Environ	Europe	Spain	Oporto	Temperate	Csb	All	All	2005	2013	Non-extreme	Surface station	AT	Central	Daily	Statistical service	Mortality	11 Diseases of the circulatory system	Cardiocasvular diseases	Effect estimate	Family of Poisson models	General population	Increased risk	Increased risk	Yes	Increased risk	Increased risk	No			13
887	10.1016/j.scitotenv.2020.138969	Santurtún	2020	Sci Total Environ	Europe	Spain	Valencia	Arid, Temperate	BSk, Csa	All	All	2005	2013	Non-extreme	Airport stations	UTCI	Central	Daily	Statistical service	Mortality	11 Diseases of the circulatory system	Cardiocasvular diseases	Effect estimate	Family of Poisson models	General population	Increased risk	Increased risk	Yes	Increased risk	Increased risk	No			13
888	10.1016/j.scitotenv.2020.138969	Santurtún	2020	Sci Total Environ	Europe	Spain	Madrid	Arid	BSk	All	All	2005	2013	Non-extreme	Surface station	ET	Central	Daily	Statistical service	Mortality	11 Diseases of the circulatory system	Cardiocasvular diseases	Effect estimate	Family of Poisson models	General population	Increased risk	Increased risk	Yes	Increased risk	Increased risk	No			13
889	10.1016/j.scitotenv.2020.138969	Santurtún	2020	Sci Total Environ	Europe	Spain	Lisbon	Temperate	Csa	All	All	2005	2013	Non-extreme	Surface station	ET	Central	Daily	Statistical service	Mortality	11 Diseases of the circulatory system	Cardiocasvular diseases	Effect estimate	Family of Poisson models	General population	Increased risk	Increased risk	Yes	Increased risk	Increased risk	No			13
890	10.1016/j.scitotenv.2020.138969	Santurtún	2020	Sci Total Environ	Europe	Spain	Madrid	Arid	BSk	All	All	2005	2013	Non-extreme	Surface station	AT	Central	Daily	Statistical service	Mortality	11 Diseases of the circulatory system	Cardiocasvular diseases	Effect estimate	Family of Poisson models	General population	Increased risk	Increased risk	Yes	Increased risk	Increased risk	No			13
891	10.1016/j.scitotenv.2020.138969	Santurtún	2020	Sci Total Environ	Europe	Spain	Barcelona	Temperate	Csa	All	All	2005	2013	Non-extreme	Airport stations	UTCI	Central	Daily	Statistical service	Mortality	11 Diseases of the circulatory system	Cardiocasvular diseases	Effect estimate	Family of Poisson models	General population	Increased risk	Increased risk	Yes	Increased risk	Increased risk	No			13
892	10.1016/j.scitotenv.2020.138969	Santurtún	2020	Sci Total Environ	Europe	Spain	Valencia	Arid, Temperate	BSk, Csa	All	All	2005	2013	Non-extreme	Airport stations	ET	Central	Daily	Statistical service	Mortality	11 Diseases of the circulatory system	Cardiocasvular diseases	Effect estimate	Family of Poisson models	General population	Increased risk	Increased risk	Yes	Increased risk	Increased risk	No			13
893	10.1016/j.scitotenv.2020.138969	Santurtún	2020	Sci Total Environ	Europe	Spain	Lisbon	Temperate	Csa	All	All	2005	2013	Non-extreme	Surface station	UTCI	Central	Daily	Statistical service	Mortality	11 Diseases of the circulatory system	Cardiocasvular diseases	Effect estimate	Family of Poisson models	General population	Increased risk	Increased risk	Yes	Increased risk	Increased risk	No			13
894	10.3390/atmos11080826	Schlegel	2020	Atmos	Europe	Germany	Country	Temperate	Cfb	All	All	2001	2015	Extreme	Surface station	PT	Extremes	MultipleDays	Statistical service	Mortality	11 Diseases of the circulatory system	Ischemic heart disease	Effect estimate	Descriptive	General population	Increased risk	Increased risk	Yes	Increased risk	Increased risk	No			13
895	10.3390/atmos11080826	Schlegel	2020	Atmos	Europe	Germany	Country	Temperate	Cfb	All	All	2001	2015	Extreme	Surface station	PT	Extremes	MultipleDays	Statistical service	Mortality	11 Diseases of the circulatory system	Ischemic heart disease	Effect estimate	Descriptive	General population	Increased risk	Decreased risk	Yes	Increased risk	Decreased risk	No			13
896	10.1029/2019GH000241	Shire	2020	GeoHealth	North America	USA	Multistate	Tropical, Temperate	Af, Am, As, Cfa	Warm	May to September	2010	2012	Extreme	Gridded data	HI	Extremes	Daily	Emergency visits	Morbidity	22 Injury, poisoning or certain other consequences of external causes	Hyperthermia	Effect estimate	Logistic regression	Workers	Increased risk		Yes	Increased risk		No			12
897	10.1017/S1049023X20000175	Vassil	2020	Prehosp Disaster Med	Oceania	Australia	Sydney	Temperate	Cfa	All	August	2010	2016	Non-extreme	Surface station	AT	Central	Daily	Multiple sources	Morbidity	22 Injury, poisoning or certain other consequences of external causes	Heat and physical exhaustion casualties	Correlation estimates	Logistic regression	Athletes	Increased risk		Yes			No			10
898	10.1017/S1049023X20000175	Vassil	2020	Prehosp Disaster Med	Oceania	Australia	Sydney	Temperate	Cfa	All	August	2010	2016	Non-extreme	Surface station	WBGT	Central	Daily	Multiple sources	Morbidity	22 Injury, poisoning or certain other consequences of external causes	Heat and physical exhaustion casualties	Correlation estimates	Logistic regression	Athletes	Non-significant		Yes			No			10
899	10.1016/j.heliyon.2020.e04657	Wenfang	2020	Heliyon	Asia	People's Republic of China	Baotou	Arid	BSk	All	All	2014	2018	Non-extreme	Surface station	ET	Central	Daily	Hospital admissions	Morbidity	12 Diseases of the respiratory system	All respiratory diseases	Effect estimate	Family of Poisson models	Children	Increased risk		Yes	Increased risk		No			13
900	10.3390/cli8020029	Williams	2020	Clim	North America	USA	Boston	Temperate	Cfa	Warm	May to September	2000	2015	Extreme	Airport stations	HI	Extremes	Daily	Statistical service	Mortality	01 Certain infectious or parasitic diseases	Infectious diseases	Effect estimate	Logistic regression	General population	Non-significant		Yes			No			11
901	10.3390/cli8020029	Williams	2020	Clim	North America	USA	Boston	Temperate	Cfa	Warm	May to September	2000	2015	Extreme	Airport stations	HI	Extremes	Daily	Statistical service	Mortality	02 Neoplasms	Cancer	Effect estimate	Logistic regression	General population	Non-significant		Yes			No			11
902	10.3390/cli8020029	Williams	2020	Clim	North America	USA	Boston	Temperate	Cfa	Warm	May to September	2000	2015	Extreme	Airport stations	HI	Extremes	Daily	Statistical service	Mortality	05 Endocrine, nutritional or metabolic diseases	Endocrine/Nutritional/Metabolic	Effect estimate	Logistic regression	General population	Non-significant		Yes			No			11
903	10.3390/cli8020029	Williams	2020	Clim	North America	USA	Boston	Temperate	Cfa	Warm	May to September	2000	2015	Extreme	Airport stations	HI	Extremes	Daily	Statistical service	Mortality	06 Mental, behavioural or neurodevelopmental disorders	Mental/Behavioral/Neurodevelopmental changes	Effect estimate	Logistic regression	General population	Non-significant		Yes			No			11
904	10.3390/cli8020029	Williams	2020	Clim	North America	USA	Boston	Temperate	Cfa	Warm	May to September	2000	2015	Extreme	Airport stations	HI	Extremes	Daily	Statistical service	Mortality	08 Diseases of the nervous system	Nervous system disease	Effect estimate	Logistic regression	General population	Non-significant		Yes			No			11
905	10.3390/cli8020029	Williams	2020	Clim	North America	USA	Boston	Temperate	Cfa	Warm	May to September	2000	2015	Extreme	Airport stations	HI	Extremes	Daily	Statistical service	Mortality	11 Diseases of the circulatory system	Circulatory diseas	Effect estimate	Logistic regression	General population	Non-significant		Yes			No			11
906	10.3390/cli8020029	Williams	2020	Clim	North America	USA	Boston	Temperate	Cfa	Warm	May to September	2000	2015	Extreme	Airport stations	HI	Extremes	Daily	Statistical service	Mortality	12 Diseases of the respiratory system	All respiratory diseases	Effect estimate	Logistic regression	General population	Non-significant		Yes			No			11
907	10.3390/cli8020029	Williams	2020	Clim	North America	USA	Boston	Temperate	Cfa	Warm	May to September	2000	2015	Extreme	Airport stations	HI	Extremes	Daily	Statistical service	Mortality	20 Developmental anomalies	Congenital disease	Effect estimate	Logistic regression	General population	Non-significant		Yes			No			11
908	10.3390/cli8020029	Williams	2020	Clim	North America	USA	Boston	Temperate	Cfa	Warm	May to September	2000	2015	Extreme	Airport stations	HI	Extremes	Daily	Statistical service	Mortality	23 External causes of morbidity or mortality	Assault-related altercation	Effect estimate	Logistic regression	General population	Non-significant		Yes			No			11
909	10.3390/cli8020029	Williams	2020	Clim	North America	USA	Boston	Temperate	Cfa	Warm	May to September	2000	2015	Extreme	Airport stations	HI	Extremes	Daily	Statistical service	Mortality	23 External causes of morbidity or mortality	Self-harm	Effect estimate	Logistic regression	General population	Non-significant		Yes			No			11
910	10.3390/cli8020029	Williams	2020	Clim	North America	USA	Boston	Temperate	Cfa	Warm	May to September	2000	2015	Extreme	Airport stations	HI	Extremes	Daily	Statistical service	Mortality	Other Non categorized in one code	Blood/Immune related health conditions	Effect estimate	Logistic regression	General population	Non-significant		Yes			No			11
911	10.1155/2020/5980313	Wiru	2020	J Environ Public Health	Africa	Ghana	Multicity	Tropical	Am, Aw	All	All	2005	2015	Non-extreme	Surface station	AT	Central	Daily	Statistical service	Mortality	All causes	All causes	Effect estimate	Family of Poisson models	General population	Increased risk	Increased risk	Yes	Increased risk	Increased risk	No			13
912	10.1016/j.healthplace.2020.102429	Zemtsov	2020	Health Place	Europe	Russia	Moscow	Continental	Dfb	Warm	June to August	2010	2017	Extreme	Surface station	PET	Central	Daily	Statistical service	Mortality	All causes	All causes	Correlation estimates	Correlations and Comparisons of means	Elderly	Increased risk		Yes			Yes	Increased risk		11
913	10.2147/COPD.S224198	Zhang	2020	Int J Chron Obstruct Pulmon Dis	Asia	People's Republic of China	Beijing	Continental	Dwa	All	All	2013	2016	Extreme	Surface station	AT		Daily	Hospital admissions	Morbidity	12 Diseases of the respiratory system	Chronic obstructive pulmonary disease	Effect estimate	Family of Poisson models	General population	Non-significant	Increased risk	Yes	Non-significant	Increased risk	Yes	Non-significant	Increased risk	14
914	10.3389/fpsyt.2021.653390	Aguglia	2021	Frontiers Psychiatry	Europe	Italy	Genoa	Temperate	Csa	All	All	2016	2018	Non-extreme	Surface station	AT	Central	Monthly	Emergency visits	Morbidity	23 External causes of morbidity or mortality	Suicide attempts	Correlation estimates	Correlations and Comparisons of means	General population			No			No			11
915	10.1002/ajhb.23447	Bethancourt	2021	Am J Hum Biol	South America and Africa	Multicountry	Multiprovince	Tropical, Arid	Am, BSh	Warm	April to July	2019	2019	Non-extreme	In-situ measurements	HI	Point	Daily	Survey	Morbidity	22 Injury, poisoning or certain other consequences of external causes	Hypohydration	Effect estimate	Logistic regression	Special populations	Increased risk		No			No			10
916	10.1007/s11356-021-14345-z	Borsi	2021	Environ Sci Pollut Res	Asia	Iran	Ahvaz	Arid	BWh	All	All	2008	2018	Non-extreme	Surface station	PET	Central	Daily	Hospital admissions	Morbidity	12 Diseases of the respiratory system	Chronic obstructive pulmonary disease	Effect estimate	Family of Poisson models	General population	Non-significant	Non-significant	Yes	Non-significant		No			13
917	10.1007/s11356-021-14345-z	Borsi	2021	Environ Sci Pollut Res	Asia	Iran	Ahvaz	Arid	BWh	All	All	2008	2018	Non-extreme	Surface station	PET	Central	Daily	Hospital admissions	Morbidity	12 Diseases of the respiratory system	Bronchiectasis	Effect estimate	Family of Poisson models	General population	Non-significant	Non-significant	Yes	Non-significant		No			13
918	10.1007/s11356-021-14345-z	Borsi	2021	Environ Sci Pollut Res	Asia	Iran	Ahvaz	Arid	BWh	All	All	2008	2018	Non-extreme	Surface station	PET	Central	Daily	Hospital admissions	Morbidity	12 Diseases of the respiratory system	Asthma	Effect estimate	Family of Poisson models	General population		Non-significant	Yes	Non-significant	Non-significant	No			13
919	10.1007/s11356-021-14345-z	Borsi	2021	Environ Sci Pollut Res	Asia	Iran	Ahvaz	Arid	BWh	All	All	2008	2018	Non-extreme	Surface station	PET	Central	Daily	Hospital admissions	Morbidity	12 Diseases of the respiratory system	All respiratory diseases	Effect estimate	Family of Poisson models	General population	Non-significant	Non-significant	Yes	Non-significant		Yes	Non-significant		13
920	10.3390/su132112194	Costa	2021	Sustainability	South America	Brazil	Verdes Campos, Entre Rios	Temperate	Cfa	All	All	2016	2017	Extreme	Surface station	PET	Extremes	Daily	Emergency visits	Morbidity	11 Diseases of the circulatory system	Cardiocasvular diseases	Descriptive assessment	Descriptive	General population	Increased risk	Increased risk	No			No			12
921	10.3390/su132112194	Costa	2021	Sustainability	South America	Brazil	Verdes Campos, Entre Rios	Temperate	Cfa	All	All	2012	2017	Extreme	Surface station	ET	Extremes	Daily	Emergency visits	Morbidity	11 Diseases of the circulatory system	Cardiocasvular diseases	Descriptive assessment	Descriptive	General population	Increased risk	Increased risk	No			No			12
922	10.3390/su132112194	Costa	2021	Sustainability	South America	Brazil	Verdes Campos, Entre Rios	Temperate	Cfa	All	All	2012	2017	Extreme	Surface station	ETw	Extremes	Daily	Emergency visits	Morbidity	11 Diseases of the circulatory system	Cardiocasvular diseases	Descriptive assessment	Descriptive	General population	Increased risk	Increased risk	No			No			12
923	10.3390/su132112194	Costa	2021	Sustainability	South America	Brazil	Verdes Campos, Entre Rios	Temperate	Cfa	All	All	2016	2017	Extreme	Surface station	SET	Extremes	Daily	Emergency visits	Morbidity	11 Diseases of the circulatory system	Cardiocasvular diseases	Descriptive assessment	Descriptive	General population	Increased risk	Increased risk	No			No			12
924	10.3390/su132112194	Costa	2021	Sustainability	South America	Brazil	Verdes Campos, Entre Rios	Temperate	Cfa	All	All	2016	2017	Extreme	Surface station	PMV	Extremes	Daily	Emergency visits	Morbidity	11 Diseases of the circulatory system	Cardiocasvular diseases	Descriptive assessment	Descriptive	General population	Increased risk	Increased risk	No			No			12
925	10.1016/j.scitotenv.2021.145376	Cymes	2021	Sci Total Environ	Europe	Poland	Olsztyn	Continental	Dfb	All	All	2012	2019	Non-extreme	Surface station	UTCI	Central	Daily	Emergency visits	Morbidity	21 Symptoms, signs or clinical findings, not elsewhere classified	Incidence of fainting	Effect estimate	Other	General population	Non-significant	Non-significant	No			No			11
926	10.1186/s12884-021-03876-5	Dastoorpoor	2021	BMC Pregnancy Childb	Asia	Iran	Ahvaz	Arid	BWh	All	All	2008	2018	Non-extreme	Surface station	PET	Central	Daily	Hospital admissions	Morbidity	18 Pregnancy, childbirth or the puerperium	Preterm labor	Effect estimate	Family of Poisson models	Females	Non-significant	Non-significant	Yes	Non-significant	Non-significant	No			14
927	10.1186/s12884-021-03876-5	Dastoorpoor	2021	BMC Pregnancy Childb	Asia	Iran	Ahvaz	Arid	BWh	All	All	2008	2018	Non-extreme	Surface station	PET	Central	Daily	Hospital admissions	Morbidity	18 Pregnancy, childbirth or the puerperium	Pre-eclampsia	Effect estimate	Family of Poisson models	Females	Non-significant	Non-significant	Yes	Non-significant	Non-significant	No			14
928	10.1186/s12884-021-03876-5	Dastoorpoor	2021	BMC Pregnancy Childb	Asia	Iran	Ahvaz	Arid	BWh	All	All	2008	2018	Non-extreme	Surface station	PET	Central	Daily	Hospital admissions	Morbidity	18 Pregnancy, childbirth or the puerperium	Gestational hypertension	Effect estimate	Family of Poisson models	Females	Non-significant	Decreased risk	Yes	Non-significant	Decreased risk	No			14
929	10.1186/s12884-021-03876-5	Dastoorpoor	2021	BMC Pregnancy Childb	Asia	Iran	Ahvaz	Arid	BWh	All	All	2008	2018	Non-extreme	Surface station	PET	Central	Daily	Hospital admissions	Morbidity	18 Pregnancy, childbirth or the puerperium	Spontaneous abortion	Effect estimate	Family of Poisson models	Females	Non-significant	Non-significant	Yes	Non-significant	Non-significant	No			14
930	10.1186/s12884-021-03876-5	Dastoorpoor	2021	BMC Pregnancy Childb	Asia	Iran	Ahvaz	Arid	BWh	All	All	2008	2018	Non-extreme	Surface station	PET	Central	Daily	Hospital admissions	Morbidity	19 Certain conditions originating in the perinatal period	Low birth weight	Effect estimate	Family of Poisson models	Females	Increased risk	Non-significant	Yes	Increased risk	Increased risk	No			14
931	10.1186/s12884-021-03876-5	Dastoorpoor	2021	BMC Pregnancy Childb	Asia	Iran	Ahvaz	Arid	BWh	All	All	2008	2018	Non-extreme	Surface station	PET	Central	Daily	Hospital admissions	Morbidity	24 Factors influencing health status or contact with health services	Stillbirth	Effect estimate	Family of Poisson models	Females	Increased risk	Non-significant	Yes	Non-significant	Non-significant	No			14
932	10.1371/journal.pone.0259086	Ghada	2021	PLOS ONE	Europe	Germany	Bavaria	Temperate	Cfb	All	All	1995	2015	Non-extreme	Surface station	UTCI	Central	Daily	Hospital admissions	Morbidity	23 External causes of morbidity or mortality	Road accidents	Descriptive assessment	Linear regression	General population	Increased risk	Decreased risk	Yes		Non-significant	No			12
933	10.1371/journal.pone.0259086	Ghada	2021	PLOS ONE	Europe	Germany	Bavaria	Temperate	Cfb	All	All	1995	2015	Non-extreme	Surface station	UTCI	Central	Daily	Hospital admissions	Morbidity	All causes	All causes	Descriptive assessment	Linear regression	General population	Increased risk	Non-significant	Yes		Non-significant	No			12
934	10.1016/j.scitotenv.2020.143772	Ghada	2021	Science of The Total Environment	Europe	Germany	Munich	Temperate	Cfb	All	All	2014	2018	Non-extreme	Surface station	UTCI	Extremes	Daily	Emergency calls	Morbidity	All causes	All causes	Correlation estimates	Linear regression	General population	Non-significant	Non-significant	Yes	Increased risk	Non-significant	Yes	Non-significant	Non-significant	13
935	10.1371/journal.pone.0259086	Ghada	2021	PLOS ONE	Europe	Germany	Bavaria	Temperate	Cfb	All	All	1995	2015	Non-extreme	Surface station	UTCI	Central	Daily	Statistical service	Mortality	All causes	All causes	Descriptive assessment	Linear regression	General population	Increased risk	Non-significant	Yes		Decreased risk	No			12
936	10.1080/22423982.2021.1978228	Grjibovski	2021	Int J Circumpolar Health	Asia	Kazakhstan	Nur-Sultan	Continental	Dfd	Cool	October to March	2006	2010	Non-extreme	Surface station	AT			Emergency calls	Morbidity	12 Diseases of the respiratory system	Asthma	Percentage of change	Family of Poisson models	General population			Yes		Non-significant	Yes		Increased risk	13
937	10.1097/EE9.0000000000000170	Hamilton	2021	Environ Epidemiol	Asia	India	Multicity	Tropical, Arid	Aw, BSh	Warm	July to December	2010, 2011 and 2014	2010, 2011 and 2014	Non-extreme	Other	HI			Study	Morbidity	16 Diseases of the genitourinary system	Reduced kidney function (Glomerular filtration rate)	Effect estimate	Logistic regression	Adults	Non-significant		No			No			14
938	10.3389/fmed.2020.624343	Huang	2021	Frontiers Med	Asia	Republic of China (Taiwan)	Taipei	Temperate	Cfa	All	All	2004	2017	Non-extreme	Surface station	HI	Central	Daily	Hospital admissions	Morbidity	11 Diseases of the circulatory system	Ventricular tachyarrhythmia events	Effect estimate	Logistic regression	With medical history	Increased risk	Increased risk	Yes	Non-significant	Increased risk	No			12
939	10.1016/j.wem.2021.05.004	Kegel	2021	Wilderness Environ Med	North America	Canada	Montreal	Continental	Dfb	Warm	June to September	2016	2018	Extreme	Airport stations	HU	Central	MultipleDays	Emergency visits	Morbidity	All causes	All causes	Descriptive assessment	Correlations and Comparisons of means	General population	Increased risk		Yes			No			12
940	10.1016/j.ajem.2021.01.045	Kienbacher	2021	Am J Emerg Med	Europe	Austria	Vienna	Continental	Dfb	All	All	2012	2017	Extreme		PT	Central	Daily	Hospital admissions	Morbidity	11 Diseases of the circulatory system	Acute myocardial infarction	Effect estimate	Family of Poisson models	General population		Increased risk	Yes			No			14
941	10.1186/s12940-021-00722-1	Kranc	2021	Environ Health	Asia	Israel	Country	Arid	BSh, BWh	All	All	2016	2017	Non-extreme	Surface station	HI	Central	Daily	Statistical service	Mortality	21 Symptoms, signs or clinical findings, not elsewhere classified	Out-of-hospital cardiac arrest	Effect estimate	Logistic regression	General population	Non-significant		Yes	Non-significant		No			10
942	10.1007/s00484-020-01995-w	Kuchcik	2021	Int J Biometeorol	Europe	Poland	Country	Temperate	Cfb	All	All	1975	2014	Non-extreme	Surface station	UTCI	Central	Daily	Statistical service	Mortality	11 and 12 Diseases of the circulatory and respiratory system	All circulatory and respiratory disease	Effect estimate	Other models	General population	Increased risk	Increased risk	No			No			11
943	10.3390/ijerph18126413	Lee	2021	Int J Environ Res Public Health	Europe	Switzerland	Multicity	Temperate	Cfb	All	All	1995	2015	Non-extreme	Surface station	AT	Extremes	Daily	Statistical service	Mortality	All causes	All causes		Other	General population	Increased risk	Non-significant	No			No			12
944	10.3390/ijerph18126413	Lee	2021	Int J Environ Res Public Health	Asia	Republic of Korea	Multicity	Temperate, Continental	Cfa, Cwa, Dwa	All	All	1995	2015	Non-extreme	Surface station	AT	Extremes	Daily	Statistical service	Mortality	All causes	All causes		Other	General population	Increased risk	Increased risk	No			No			12
945	10.1038/s41598-021-94738-9	Li	2021	Sci Rep	Asia	People's Republic of China	Beijing	Continental	Dwa	All	All	2017	2019	Non-extreme	Surface station	AT	Extremes	Daily	Study	Mortality	11 Diseases of the circulatory system	Acute cardiac events		Other	Adults	Non-significant	Increased risk	Yes	Non-significant	Increased risk	No			12
946	10.48022/mbl.2011.11003	Lim	2021	Microbiol Biotechnol Letters	Asia	Republic of Korea	Cheonan	Continental	Dwa	All	All	2012	2018	Non-extreme	Surface station	WCT		Daily	Hospital admissions	Morbidity	01 Certain infectious or parasitic diseases	Rhinovirus infection	Effect estimate	Logistic regression	General population			Yes			No			13
947	10.1007/s00484-021-02076-2	Lindner-Cendrowska	2021	Int J Biometeorol	Europe	Poland	Warsaw	Continental	Dfb	All	All	2013	2018	Non-extreme	Surface station	UTCI	Hourly	Daily	Health/State service	Morbidity	12 Diseases of the respiratory system	Influenza	Correlation estimates	Other	General population		Increased risk	No			Yes		Increased risk	13
948	10.1016/j.envres.2021.110738	Liu	2021	Environ Res	Asia	People's Republic of China	Hefei	Temperate	Cfa	Cool	November to March	2013	2016	Extreme	Surface station	AT	Extremes	Daily	Hospital admissions	Morbidity	12 Diseases of the respiratory system	Asthma	Effect estimate	Family of Poisson models	Children			Yes	Increased risk		No			13
949	10.1007/s11356-021-13852-3	Oh	2021	Environ Sci Pollut Res	Asia	Republic of Korea	Cheonan	Continental	Dwa	All	All	2010	2019	Non-extreme	Surface station	WCT	Central	Daily	Study	Morbidity	01 Certain infectious or parasitic diseases	Rotavirus A		Logistic regression	General population		Increased risk	No			No			13
950	10.3390/ijerph182413361	Pantavou	2021	Int J Environ Res Public Health	Europe	Republic of Cyprus	Country	Arid, Temperate	BSh, Csa	All	All	2009	2018	Non-extreme	Gridded data	PET	Central	Daily	Hospital admissions	Morbidity	All causes	All causes	Effect estimate	Negative binomial regression	General population	Increased risk	Decreased risk	No			Yes		Decreased risk	13
951	10.3390/ijerph182413361	Pantavou	2021	Int J Environ Res Public Health	Europe	Republic of Cyprus	Country	Arid, Temperate	BSh, Csa	All	All	2009	2018	Non-extreme	Gridded data	UTCI	Central	Daily	Hospital admissions	Morbidity	All causes	All causes	Effect estimate	Negative binomial regression	General population	Increased risk	Decreased risk	No			Yes		Decreased risk	13
952	10.4314/ahs.v21i3.59	Rathi	2021	Afr Health Sci	Asia	India	Hyderabad	Arid	BSh	Warm	March to June	2006	2015	Extreme	Website data	HI	Central	Daily	Statistical service	Mortality	All causes	All causes	Correlation estimates	Correlations and Comparisons of means	General population	Increased risk		Yes	Increased risk		No			13
953	10.1177/09720634211011693	Rathi	2021	J Health Manag	Asia	India	Jaipur	Arid	BSh	Warm	March to June	2006	2015	Non-extreme	Surface station	HI	Central	Daily	Statistical service	Mortality	All causes	All causes	Correlation estimates	Correlations and Comparisons of means	General population	Increased risk		Yes			No			11
954	10.1007/s41748-021-00218-5	Saddique	2021	Earth Syst Environ	Asia	Pakistan	Punjab	Arid	BSh	All	March to August	2020	2020	Non-extreme	Surface station	HI		Daily	Health/State service	Morbidity	01 Certain infectious or parasitic diseases	COVID-19	Correlation estimates	Correlations and Comparisons of means	General population	Decreased risk	Increased risk	Yes			No			11
955	10.1016/j.envres.2021.111262	Savitz	2021	Environ Res	North America	USA	Northern and Central Florida	Temperate	Cfa	Warm	All	2012	2017	Extreme	Surface station	HI	Extremes	Daily	Health/State service	Morbidity	24 Factors influencing health status or contact with health services	Stillbirth	Effect estimate	Logistic regression	Children	Increased risk		Yes			No			13
956	10.1136/bjsports-2019-100632	Thorsson	2021	British Journal of Sports Medicine	Europe	Sweden	Gothenburg	Temperate	Cfb	Warm	May	2010	2017	Non-extreme	Surface station	UTCI			Emergency calls	Morbidity	21 Symptoms, signs or clinical findings, not elsewhere classified	Collapses	Correlation estimates	Linear regression	Athletes	Increased risk		No			No			12
957	10.1136/bjsports-2019-100632	Thorsson	2021	British Journal of Sports Medicine	Europe	Sweden	Gothenburg	Temperate	Cfb	Warm	May	2010	2017	Non-extreme	Surface station	WBGT			Emergency calls	Morbidity	21 Symptoms, signs or clinical findings, not elsewhere classified	Collapses	Correlation estimates	Linear regression	Athletes	Increased risk		No			No			12
958	10.1136/bjsports-2019-100632	Thorsson	2021	British Journal of Sports Medicine	Europe	Sweden	Gothenburg	Temperate	Cfb	Warm	May	2010	2017	Non-extreme	Surface station	PET			Emergency calls	Morbidity	21 Symptoms, signs or clinical findings, not elsewhere classified	Collapses	Correlation estimates	Linear regression	Athletes	Increased risk		No			No			12
959	10.1136/bjsports-2019-100632	Thorsson	2021	British Journal of Sports Medicine	Europe	Sweden	Gothenburg	Temperate	Cfb	Warm	May	2010	2017	Non-extreme	Surface station	WBGT			Emergency calls	Morbidity	All causes	All causes	Correlation estimates	Linear regression	Athletes	Increased risk		No			No			12
960	10.1136/bjsports-2019-100632	Thorsson	2021	British Journal of Sports Medicine	Europe	Sweden	Gothenburg	Temperate	Cfb	Warm	May	2010	2017	Non-extreme	Surface station	PET			Emergency calls	Morbidity	All causes	All causes	Correlation estimates	Linear regression	Athletes	Increased risk		No			No			12
961	10.1136/bjsports-2019-100632	Thorsson	2021	British Journal of Sports Medicine	Europe	Sweden	Gothenburg	Temperate	Cfb	Warm	May	2010	2017	Non-extreme	Surface station	UTCI			Emergency calls	Morbidity	All causes	All causes	Correlation estimates	Linear regression	Athletes	Increased risk		No			No			12
962	10.1016/j.envres.2021.111227	Urban	2021	Environ Res	Europe	Multicountry	Multicity	Arid, Temperate, Continental	BSk, Cfa, Cfb, Csa, Dfd	All	All	1990	2015	Non-extreme	Gridded data	UTCI	Central	Daily	Health/State service	Mortality	All causes	All causes	Effect estimate	Family of Poisson models	General population	Increased risk		No			No			11
963	10.1007/s00484-021-02112-1	Verón	2021	Int J Biometeorol	South America	Argentina	Córdoba	Temperate	Cwa	All	All	2010	2016	Non-extreme	Surface station	AT	Central	Daily	Emergency calls	Morbidity	19 Certain conditions originating in the perinatal period	Semen quality	Correlation estimates	Linear regression	Males	Increased risk		Yes			No			13
964	10.1016/j.envint.2021.106834	Weinberger	2021	Environ Int	North America	USA	Country	Arid, Temperate, Continental	BSh, BSk, BWh, BWk, Csa, Csb, Cfc, Dfc, Dfd	Warm	All	2006	2016	Extreme	Other	HI	Extremes	Daily	Other source	Morbidity	05 Endocrine, nutritional or metabolic diseases	Diabetes	Effect estimate	Family of Poisson models	Elderly			Yes			Yes	Non-significant		14
965	10.1016/j.envint.2021.106834	Weinberger	2021	Environ Int	North America	USA	Country	Arid, Temperate, Continental	BSh, BSk, BWh, BWk, Csa, Csb, Cfc, Dfc, Dfd	Warm	All	2006	2016	Extreme	Other	HI	Extremes	Daily	Other source	Morbidity	05 Endocrine, nutritional or metabolic diseases	fluid and electrolyte disorders	Effect estimate	Family of Poisson models	Elderly			Yes			Yes	Increased risk		14
966	10.1016/j.envint.2021.106834	Weinberger	2021	Environ Int	North America	USA	Country	Arid, Temperate, Continental	BSh, BSk, BWh, BWk, Csa, Csb, Cfc, Dfc, Dfd	Warm	All	2006	2016	Extreme	Other	HI	Extremes	Daily	Other source	Morbidity	11 Diseases of the circulatory system	Peripheral vascular disease	Effect estimate	Family of Poisson models	Elderly			Yes			Yes	Non-significant		14
967	10.1016/j.envint.2021.106834	Weinberger	2021	Environ Int	North America	USA	Country	Arid, Temperate, Continental	BSh, BSk, BWh, BWk, Csa, Csb, Cfc, Dfc, Dfd	Warm	All	2006	2016	Extreme	Other	HI	Extremes	Daily	Other source	Morbidity	16 Diseases of the genitourinary system	Renal failure	Effect estimate	Family of Poisson models	Elderly			Yes			Yes	Non-significant		14
968	10.1016/j.envint.2021.106834	Weinberger	2021	Environ Int	North America	USA	Country	Arid, Temperate, Continental	BSh, BSk, BWh, BWk, Csa, Csb, Cfc, Dfc, Dfd	Warm	All	2006	2016	Extreme	Other	HI	Extremes	Daily	Other source	Morbidity	16 Diseases of the genitourinary system	Urinary tract infection	Effect estimate	Family of Poisson models	Elderly			Yes			Yes	Non-significant		14
969	10.1016/j.envint.2021.106834	Weinberger	2021	Environ Int	North America	USA	Country	Arid, Temperate, Continental	BSh, BSk, BWh, BWk, Csa, Csb, Cfc, Dfc, Dfd	Warm	All	2006	2016	Extreme	Other	HI	Extremes	Daily	Other source	Morbidity	22 Injury, poisoning or certain other consequences of external causes	Heat stroke	Effect estimate	Family of Poisson models	Elderly			Yes			Yes	Increased risk		14
970	10.1016/j.envint.2021.106834	Weinberger	2021	Environ Int	North America	USA	Country	Arid, Temperate, Continental	BSh, BSk, BWh, BWk, Csa, Csb, Cfc, Dfc, Dfd	Warm	All	2006	2016	Extreme	Other	HI	Extremes	Daily	Other source	Morbidity	Other Non categorized in one code	Septicemia	Effect estimate	Family of Poisson models	Elderly			Yes			Yes	Non-significant		14
971	10.1016/j.envint.2021.106834	Weinberger	2021	Environ Int	North America	USA	Country	Arid, Temperate, Continental	BSh, BSk, BWh, BWk, Csa, Csb, Cfc, Dfc, Dfd	Warm	All	2006	2016	Extreme	Other	HI	Extremes	Daily	Other source	Mortality	All causes	All causes	Effect estimate	Family of Poisson models	Elderly			Yes			Yes	Non-significant		14
972	10.1136/jech-2019-213256	Zottarelli	2021	Epidemiol Community Health	North America	USA	San Antonio	Temperate	Cfa	Warm	May to September	2018	2018	Non-extreme	Airport stations	HI	Extremes	Daily	Study	Morbidity	All causes	All causes	Effect estimate	Negative binomial regression	General population			Yes			No			10
973	10.3390/atmos13091392	Arnold	2022	Atmos	North America	USA	Washington	Temperate	Cfa	Warm	May to September	1980	2018	Extreme	Gridded data	HU	Extremes	Daily	Statistical service	Mortality	05 Endocrine, nutritional or metabolic diseases	Diabetes	Effect estimate	Logistic regression	General population	Increased risk		Yes			Yes	Increased risk		12
974	10.3390/atmos13091392	Arnold	2022	Atmos	North America	USA	Washington	Temperate	Cfa	Warm	May to September	1980	2018	Extreme	Gridded data	HU	Extremes	Daily	Statistical service	Mortality	06 Mental, behavioural or neurodevelopmental disorders	Mental disorders	Effect estimate	Logistic regression	General population	Non-significant		Yes			Yes	Non-significant		12
975	10.3390/atmos13091392	Arnold	2022	Atmos	North America	USA	Washington	Temperate	Cfa	Warm	May to September	1980	2018	Extreme	Gridded data	HU	Extremes	Daily	Statistical service	Mortality	08 Diseases of the nervous system	All cerebrovascular diseases	Effect estimate	Logistic regression	General population	Increased risk		Yes			Yes	Increased risk		12
976	10.3390/atmos13091392	Arnold	2022	Atmos	North America	USA	Washington	Temperate	Cfa	Warm	May to September	1980	2018	Extreme	Gridded data	HU	Extremes	Daily	Statistical service	Mortality	11 Diseases of the circulatory system	All cardiovascular disease	Effect estimate	Logistic regression	General population	Increased risk		Yes			Yes	Increased risk		12
977	10.3390/atmos13091392	Arnold	2022	Atmos	North America	USA	Washington	Temperate	Cfa	Warm	May to September	1980	2018	Extreme	Gridded data	HU	Extremes	Daily	Statistical service	Mortality	11 Diseases of the circulatory system	Ischemic heart disease	Effect estimate	Logistic regression	General population	Increased risk		Yes			Yes	Increased risk		12
978	10.3390/atmos13091392	Arnold	2022	Atmos	North America	USA	Washington	Temperate	Cfa	Warm	May to September	1980	2018	Extreme	Gridded data	HU	Extremes	Daily	Statistical service	Mortality	11 Diseases of the circulatory system	Circulatory diseas	Effect estimate	Logistic regression	General population	Increased risk		Yes			Yes	Increased risk		12
979	10.3390/atmos13091392	Arnold	2022	Atmos	North America	USA	Washington	Temperate	Cfa	Warm	May to September	1980	2018	Extreme	Gridded data	HU	Extremes	Daily	Statistical service	Mortality	12 Diseases of the respiratory system	All respiratory diseases	Effect estimate	Logistic regression	General population	Increased risk		Yes			Yes	Increased risk		12
980	10.3390/atmos13091392	Arnold	2022	Atmos	North America	USA	Washington	Temperate	Cfa	Warm	May to September	1980	2018	Extreme	Gridded data	HU	Extremes	Daily	Statistical service	Mortality	16 Diseases of the genitourinary system	Acute renal failure	Effect estimate	Logistic regression	General population	Non-significant		Yes			Yes	Non-significant		12
981	10.3390/atmos13091392	Arnold	2022	Atmos	North America	USA	Washington	Temperate	Cfa	Warm	May to September	1980	2018	Extreme	Gridded data	HU	Extremes	Daily	Statistical service	Mortality	16 Diseases of the genitourinary system	Nephritis and nephrotic syndroms	Effect estimate	Logistic regression	General population	Non-significant		Yes			Yes	Non-significant		12
982	10.3390/atmos13091392	Arnold	2022	Atmos	North America	USA	Washington	Temperate	Cfa	Warm	May to September	1980	2018	Extreme	Gridded data	HU	Extremes	Daily	Statistical service	Mortality	All causes	All causes	Effect estimate	Logistic regression	General population	Increased risk		Yes			Yes	Increased risk		12
983	10.1016/S2542-5196(22)00242-X	Bonell	2022	Lancet Planet Health	Africa	The Cambia	West Kiang	Tropical	As	Warm	August to March	2019	2020	Non-extreme	In-situ measurements	UTCI			Survey	Morbidity	Other Non categorized in one code	Fetal strain	Effect estimate	Logistic regression	Pregancy	Increased risk		No			No			14
984	10.1016/S2542-5196(22)00242-X	Bonell	2022	Lancet Planet Health	Africa	The Cambia	West Kiang	Tropical	As	Warm	August to March	2019	2020	Non-extreme	In-situ measurements	WBGT			Survey	Morbidity	Other Non categorized in one code	Fetal strain	Effect estimate	Logistic regression	Pregancy	Increased risk		No			No			14
985	10.3390/ijerph20010116	Bühler	2022	Int J Environ Res Public Health	Africa	South Africa	Mopani	Arid	BSh	All	All	2009	2016	Non-extreme	Surface station	AT	Central	Daily	Hospital admissions	Morbidity	11 Diseases of the circulatory system	All cardiovascular disease	Descriptive assessment	Negative binomial regression	General population			Yes	Increased risk	Increased risk	No			10
986	10.1007/s00484-021-02202-0	Błażejczyk	2022	Int J Biometeorol	Europe	Poland	Country	Temperate	Cfb	Warm	June	2019	2019	Non-extreme	Surface station	UTCI	Categories	Daily	Statistical service	Mortality	All causes	All causes	Percentage of change	Descriptive	General population	Increased risk		No			No			8
987	10.1007/s10389-022-01773-5	Caglak	2022	J Public Health	Asia	Turkey	Amasya	Temperate	Csa	All	All	2017	2019	Non-extreme	Surface station	PET	Central	Monthly	Hospital admissions	Morbidity	11 Diseases of the circulatory system	Cardiocasvular diseases	Correlation estimates	Linear regression	General population		Increased risk	No			No			10
988	10.3390/ijerph18094675	Cao	2022	Int J Environ Res Public Health	Asia	Republic of Korea	Incheon	Temperate, Continental	Cwa, Dwa	All	All	2000	2010	Non-extreme	Surface station	AT	Central	Daily	Study	Mortality	All causes	All causes	Percentage of change	Other models	General population	Non-significant	Increased risk	No			No			12
989	10.3390/ijerph18094675	Cao	2022	Int J Environ Res Public Health	Asia	People's Republic of China	Tianjin	Continental	Dwa	All	All	2008	2011	Non-extreme	Surface station	AT	Central	Daily	Health/State service	Mortality	All causes	All causes	Percentage of change	Other models	General population	Increased risk	Increased risk	No			No			12
990	10.3390/ijerph18094675	Cao	2022	Int J Environ Res Public Health	Asia	Republic of Korea	Daegu	Temperate	Cwa	All	All	2000	2010	Non-extreme	Surface station	AT	Central	Daily	Study	Mortality	All causes	All causes	Percentage of change	Other models	General population	Non-significant	Non-significant	No			No			12
991	10.3390/ijerph18094675	Cao	2022	Int J Environ Res Public Health	Asia	People's Republic of China	Ningbo	Temperate	Cfa	All	All	2008	2011	Non-extreme	Surface station	AT	Central	Daily	Health/State service	Mortality	All causes	All causes	Percentage of change	Other models	General population	Non-significant	Decreased risk	No			No			12
992	10.3390/ijerph18094675	Cao	2022	Int J Environ Res Public Health	Asia	Republic of Korea	Gwangju	Temperate	Cfa	All	All	2000	2010	Non-extreme	Surface station	AT	Central	Daily	Study	Mortality	All causes	All causes	Percentage of change	Other models	General population	Non-significant	Non-significant	No			No			12
993	10.3390/ijerph18094675	Cao	2022	Int J Environ Res Public Health	Asia	Republic of Korea	Busan	Temperate	Cfa	All	All	2000	2010	Non-extreme	Surface station	AT	Central	Daily	Study	Mortality	All causes	All causes	Percentage of change	Other models	General population	Non-significant	Increased risk	No			No			12
994	10.3390/ijerph18094675	Cao	2022	Int J Environ Res Public Health	Asia	Thailand	Chiang Mai	Tropical	Aw	All	All	2013	2016	Non-extreme	Surface station	AT	Central	Daily	Health/State service	Mortality	All causes	All causes	Percentage of change	Other models	General population	Non-significant	Non-significant	No			No			12
995	10.3390/ijerph18094675	Cao	2022	Int J Environ Res Public Health	Asia	Republic of Korea	Daejeon	Temperate, Continental	Cwa, Dwa	All	All	2000	2010	Non-extreme	Surface station	AT	Central	Daily	Study	Mortality	All causes	All causes	Percentage of change	Other models	General population	Increased risk	Increased risk	No			No			12
996	10.3390/ijerph18094675	Cao	2022	Int J Environ Res Public Health	Asia	Republic of Korea	Seoul	Continental	Dwa	All	All	2000	2010	Non-extreme	Surface station	AT	Central	Daily	Study	Mortality	All causes	All causes	Percentage of change	Other models	General population	Non-significant	Increased risk	No			No			12
997	10.3390/ijerph18094675	Cao	2022	Int J Environ Res Public Health	Asia	Thailand	Bangkok	Tropical	Aw	All	All	2013	2016	Non-extreme	Surface station	AT	Central	Daily	Health/State service	Mortality	All causes	All causes	Percentage of change	Other models	General population	Non-significant	Non-significant	No			No			12
998	10.1007/s00484-022-02332-z	Chau	2022	Int J Biometeorol	Asia	People's Republic of China	Hong Kong	Temperate	Cfa	Warm	Summer	2000	2016	Non-extreme	Surface station	UTCI	Extremes	Daily	Emergency visits	Morbidity	All causes	All causes	Correlation estimates	Correlations and Comparisons of means	General population	Increased risk		No			Yes	Increased risk		13
999	10.1016/j.envres.2022.112776	Chu	2022	Environ Res	Asia	Vietnam	Multiprovince	Tropical	Am, Aw	Warm	May to October	2003	2015	Non-extreme	Airport stations	HI	Central	Daily	Hospital admissions	Morbidity	16 Diseases of the genitourinary system	Urolithiasis	Effect estimate	Logistic regression	General population	Increased risk		No			No			12
1000	10.1016/j.envres.2022.112776	Chu	2022	Environ Res	Asia	Vietnam	Multiprovince	Tropical	Am, Aw	Warm	May to October	2003	2015	Non-extreme	Airport stations	HI	Central	Daily	Hospital admissions	Morbidity	16 Diseases of the genitourinary system	Glomerular diseases	Effect estimate	Correlations and Comparisons of means	General population	Non-significant		No			No			12
1001	10.1016/j.envres.2022.112776	Chu	2022	Environ Res	Asia	Vietnam	Multiprovince	Tropical	Am, Aw	Warm	May to October	2003	2015	Non-extreme	Airport stations	HI	Central	Daily	Hospital admissions	Morbidity	16 Diseases of the genitourinary system	Tubulo-interstitial diseases	Effect estimate	Logistic regression	General population	Non-significant		No			No			12
1002	10.1016/j.envres.2022.112776	Chu	2022	Environ Res	Asia	Vietnam	Multiprovince	Tropical	Am, Aw	Warm	May to October	2003	2015	Non-extreme	Airport stations	HI	Central	Daily	Hospital admissions	Morbidity	16 Diseases of the genitourinary system	Chronic kidney disease	Effect estimate	Logistic regression	General population	Increased risk		No			No			12
1003	10.1111/ppe.12834	Cushing	2022	Paediatr Perinat Epidemiol	North America	USA	Harris County, Texas	Temperate	Cfa	All	All	2007	2011	Non-extreme	Surface station	AT	Extremes	Daily	Health/State service	Morbidity	18 Pregnancy, childbirth or the puerperium	Spontaneous preterm birth		Other models	Pregancy			Yes	Increased risk		No			13
1004	10.1080/19338244.2021.1990830	Dastoorpoor	2022	Arch Environ Occup Health	Asia	Iran	Ahvaz	Arid	BWh	All	All	2010	2018	Non-extreme	Surface station	PET	Central	Daily	Hospital admissions	Morbidity	08 Diseases of the nervous system	All cerebrovascular diseases	Effect estimate	Family of Poisson models	General population	Non-significant	Increased risk	Yes	Non-significant	Increased risk	No			14
1005	10.1080/19338244.2021.1990830	Dastoorpoor	2022	Arch Environ Occup Health	Asia	Iran	Ahvaz	Arid	BWh	All	All	2010	2018	Non-extreme	Surface station	PET	Central	Daily	Hospital admissions	Morbidity	11 Diseases of the circulatory system	Deep vein thrombosis hospital admission	Effect estimate	Family of Poisson models	General population	Non-significant		Yes	Non-significant		No			14
1006	10.1080/19338244.2021.1990830	Dastoorpoor	2022	Arch Environ Occup Health	Asia	Iran	Ahvaz	Arid	BWh	All	All	2010	2018	Non-extreme	Surface station	PET	Central	Daily	Hospital admissions	Morbidity	11 Diseases of the circulatory system	Other forms of heart diseases	Effect estimate	Family of Poisson models	General population	Non-significant	Decreased risk	Yes	Non-significant	Non-significant	No			14
1007	10.1080/19338244.2021.1990830	Dastoorpoor	2022	Arch Environ Occup Health	Asia	Iran	Ahvaz	Arid	BWh	All	All	2010	2018	Non-extreme	Surface station	PET	Central	Daily	Hospital admissions	Morbidity	11 Diseases of the circulatory system	Cardiocasvular diseases	Effect estimate	Family of Poisson models	General population	Non-significant	Decreased risk	Yes	Non-significant		Yes	Increased risk	Non-significant	14
1008	10.1080/19338244.2021.1990830	Dastoorpoor	2022	Arch Environ Occup Health	Asia	Iran	Ahvaz	Arid	BWh	All	All	2010	2018	Non-extreme	Surface station	PET	Central	Daily	Hospital admissions	Morbidity	11 Diseases of the circulatory system	Ischemic heart disease	Effect estimate	Family of Poisson models	General population	Increased risk	Decreased risk	Yes	Non-significant	Decreased risk	No			14
1009	10.1080/19338244.2021.1990830	Dastoorpoor	2022	Arch Environ Occup Health	Asia	Iran	Ahvaz	Arid	BWh	All	All	2010	2018	Non-extreme	Surface station	PET	Central	Daily	Hospital admissions	Morbidity	11 Diseases of the circulatory system	Hypertension	Effect estimate	Family of Poisson models	General population	Non-significant	Non-significant	Yes		Increased risk	No			14
1010	10.1007/s10653-021-01063-1	Dastoorpoor	2022	Environ Geochem Health	Asia	Iran	Ahvaz	Arid	BWh	All	All	2008	2017	Non-extreme	Surface station	PET	Central	Daily	Statistical service	Mortality	08 Diseases of the nervous system	All cerebrovascular diseases	Effect estimate	Family of Poisson models	General population			Yes			No			14
1011	10.1007/s10653-021-01063-1	Dastoorpoor	2022	Environ Geochem Health	Asia	Iran	Ahvaz	Arid	BWh	All	All	2008	2017	Non-extreme	Surface station	PET	Central	Daily	Statistical service	Mortality	08 Diseases of the nervous system	All cerebrovascular diseases	Effect estimate	Family of Poisson models	General population	Non-significant	Non-significant	Yes	Non-significant	Non-significant	No			14
1012	10.1007/s10653-021-01063-1	Dastoorpoor	2022	Environ Geochem Health	Asia	Iran	Ahvaz	Arid	BWh	All	All	2008	2017	Non-extreme	Surface station	PET	Central	Daily	Statistical service	Mortality	11 Diseases of the circulatory system	Cardiocasvular diseases	Effect estimate	Family of Poisson models	General population	Increased risk	Non-significant	Yes	Increased risk	Non-significant	Yes	Non-significant	Non-significant	14
1013	10.1007/s10653-021-01063-1	Dastoorpoor	2022	Environ Geochem Health	Asia	Iran	Ahvaz	Arid	BWh	All	All	2008	2017	Non-extreme	Surface station	PET	Central	Daily	Statistical service	Mortality	11 Diseases of the circulatory system	Ischemic heart disease	Effect estimate	Family of Poisson models	General population	Non-significant	Non-significant	Yes	Non-significant	Non-significant	No			14
1014	10.1007/s10653-021-01063-1	Dastoorpoor	2022	Environ Geochem Health	Asia	Iran	Ahvaz	Arid	BWh	All	All	2008	2017	Non-extreme	Surface station	PET	Central	Daily	Statistical service	Mortality	11 Diseases of the circulatory system	Ischemic heart disease	Effect estimate	Family of Poisson models	General population			Yes			No			14
1015	10.1007/s10653-021-01063-1	Dastoorpoor	2022	Environ Geochem Health	Asia	Iran	Ahvaz	Arid	BWh	All	All	2008	2017	Non-extreme	Surface station	PET	Central	Daily	Statistical service	Mortality	11 Diseases of the circulatory system	Hypertension	Effect estimate	Family of Poisson models	General population	Non-significant	Non-significant	Yes	Non-significant	Non-significant	No			14
1016	10.1007/s10653-021-01063-1	Dastoorpoor	2022	Environ Geochem Health	Asia	Iran	Ahvaz	Arid	BWh	All	All	2008	2017	Non-extreme	Surface station	PET	Central	Daily	Statistical service	Mortality	12 Diseases of the respiratory system	All respiratory diseases	Effect estimate	Family of Poisson models	General population	Non-significant	Non-significant	Yes	Non-significant	Decreased risk	Yes	Decreased risk	Increased risk	14
1017	10.1007/s10653-021-01063-1	Dastoorpoor	2022	Environ Geochem Health	Asia	Iran	Ahvaz	Arid	BWh	All	All	2008	2017	Non-extreme	Surface station	PET	Central	Daily	Statistical service	Mortality	All causes	All causes	Effect estimate	Family of Poisson models	General population	Non-significant	Non-significant	Yes	Non-significant	Non-significant	Yes	Non-significant	Non-significant	14
1018	10.1016/j.envint.2022.107411	Deng	2022	Environ Int	North America	USA	New York	Temperate	Cfa	Warm	May to October	2017	2018	Non-extreme	Surface station	HI	Central	Daily	Emergency visits	Morbidity	06 Mental, behavioural or neurodevelopmental disorders	Mental disorders	Percentage of change	Logistic regression	General population			Yes	Increased risk		No			12
1019	10.3390/atmos13040533	Gao	2022	Atmos	Asia	People's Republic of China	Xinjiang	Arid	BSk	All	All	2004	2019	Non-extreme	Surface station	AT	Central	Monthly	Health/State service	Morbidity	01 Certain infectious or parasitic diseases	Pulmonary turbeculosis	Descriptive assessment	Other	General population	Decreased risk	Increased risk	Yes		Decreased risk	No			11
1020	10.1161/CIRCULATIONAHA.122.060746	Khatana	2022	Circul	North America	USA	Country	Arid, Temperate, Continental	BSh, BSk, BWh, BWk, Csa, Csb, Cfc, Dfc, Dfd	Warm	May to September	2008	2017	Extreme		HI	Extremes	Daily	Statistical service	Mortality	11 Diseases of the circulatory system	All cardiovascular disease	Percentage of change	Family of Poisson models	Adults	Increased risk		No			Yes	Increased risk		13
1021	10.1001/jamanetworkopen.2022.12957	Khatana	2022	Environ Health	North America	USA	Country	Arid, Temperate, Continental	BSh, BSk, BWh, BWk, Csa, Csb, Cfc, Dfc, Dfd	Warm	All	2008	2017	Extreme		HI	Extremes	Daily	Statistical service	Mortality	All causes	All causes	Descriptive assessment	Descriptive	General population	Increased risk		Yes			Yes	Increased risk		13
1022	10.1186/s12978-022-01344-7	Khodadadi	2022	Reprod Health	Asia	Iran	Ahvaz	Arid	BWh	All	All	2008	2018	Non-extreme	Surface station	UTCI	Central	Daily	Hospital admissions	Morbidity	Other Non categorized in one code	Pregnancy outcomes		Other	Children	Non-significant	Non-significant	Yes	Non-significant	Non-significant	No			13
1023	10.1371/journal.pone.0263803	Lewandowski	2022	PLOS ONE	North America	USA	Country	Arid, Temperate, Continental	BSh, BSk, BWh, BWk, Csa, Csb, Cfc, Dfc, Dfd	Warm	May to September	1991	2018	Non-extreme	Gridded data	HI	Central	Daily	Health/State service	Morbidity	22 Injury, poisoning or certain other consequences of external causes	Heatstroke and heat exhaustion	Effect estimate	Negative binomial regression	Workers	Increased risk		Yes			No			13
1024	10.1007/s00484-022-02291-5	Lewandowski	2022	Int J Biometeorol	North America	USA	Multicity	Arid, Temperate, Continental	BSh, BSk, BWh, BWk, Csa, Csb, Cfc, Dfc, Dfd	All	All	1998	2019	Non-extreme	Airport and surface stations	WBGT	Central	Daily	Multiple sources	Morbidity	22 Injury, poisoning or certain other consequences of external causes	Heat exhaustion	Effect estimate	Other	Workers	Increased risk		Yes	Increased risk		No			12
1025	10.1371/journal.pone.0263803	Lewandowski	2022	PLOS ONE	North America	USA	Country	Arid, Temperate, Continental	BSh, BSk, BWh, BWk, Csa, Csb, Cfc, Dfc, Dfd	Warm	May to September	1991	2018	Non-extreme	Gridded data	WBGT	Central	Daily	Health/State service	Morbidity	22 Injury, poisoning or certain other consequences of external causes	Heatstroke and heat exhaustion	Effect estimate	Negative binomial regression	Workers	Increased risk		Yes			No			13
1026	10.1007/s11356-021-16546-y	Lim	2022	Environ Sci Pollut Res	Asia	Republic of Korea	Cheonan	Continental	Dwa	All	All	2012	2018	Non-extreme	Surface station	AT			Study	Morbidity	01 Certain infectious or parasitic diseases	Respiratory syncytial virus B	Significance level	Logistic regression	General population		Increased risk	No			No			12
1027	10.1007/s11356-021-16546-y	Lim	2022	Environ Sci Pollut Res	Asia	Republic of Korea	Cheonan	Continental	Dwa	All	All	2012	2018	Non-extreme	Surface station	AT			Study	Morbidity	01 Certain infectious or parasitic diseases	Respiratory syncytial virus A	Significance level	Logistic regression	General population		Increased risk	No			No			12
1028	10.1007/s11356-022-20070-y	Lim	2022	Environ Sci Pollut Res	Asia	Republic of Korea	Cheonan	Continental	Dwa	All	All	2012	2018	Non-extreme	Surface station	AT			Study	Morbidity	01 Certain infectious or parasitic diseases	Flu virus B	Significance level	Logistic regression	General population		Increased risk	No			No			12
1029	10.1007/s11356-022-20070-y	Lim	2022	Environ Sci Pollut Res	Asia	Republic of Korea	Cheonan	Continental	Dwa	All	All	2012	2018	Non-extreme	Surface station	AT			Study	Morbidity	01 Certain infectious or parasitic diseases	Flu virus A	Significance level	Logistic regression	General population		Increased risk	No			No			12
1030	10.1007/s11356-022-22875-3	Meng	2022	Environ Sci Pollut Res	Asia	People's Republic of China	Changsha	Temperate	Cfa	All	All	2015	2018	Non-extreme	Surface station	AT	Central	Daily	Health/State service	Morbidity	01 Certain infectious or parasitic diseases	Hand, foot, and mouth disease	Descriptive assessment	Other	Children	Increased risk	Non-significant	Yes	Increased risk	Non-significant	No			13
1031	10.1038/s41390-022-01947-7	Milani	2022	Paediatr Res	Europe	Italy	Milan	Temperate	Cfa	All	All	2009	2019	Non-extreme	Surface station	AT	Central	Daily	Emergency visits	Morbidity	22 Injury, poisoning or certain other consequences of external causes	Hypothermia	Effect estimate	Logistic regression	Children	Non-significant		Yes	Increased risk		No			13
1032	10.3390/su142013452	Ngarambe	2022	Sustainability	Asia	Republic of Korea	Seoul	Continental	Dwa	All	All	1999	2018	Non-extreme	Surface station	AT	Hourly	Daily	Statistical service	Mortality	All causes	All causes non-accidental	Effect estimate	Other	General population	Increased risk		No			Yes	Increased risk		12
1033	10.1007/s00484-022-02357-4	Nick	2022	Int J Biometeorol	South America	Brazil	Porto Alegre	Temperate	Cfa	All	All	1998	2017	Non-extreme	Surface station	ETw	Point	Daily	Hospital admissions	Morbidity	12 Diseases of the respiratory system	All respiratory diseases	Correlation estimates	Correlations and Comparisons of means	Children		Increased risk	Yes		Increased risk	No			12
1034	10.1007/s00484-022-02357-4	Nick	2022	Int J Biometeorol	South America	Brazil	Porto Alegre	Temperate	Cfa	All	All	1998	2017	Non-extreme	Surface station	WCT	Point	Daily	Hospital admissions	Morbidity	12 Diseases of the respiratory system	All respiratory diseases	Correlation estimates	Correlations and Comparisons of means	Children		Increased risk	Yes		Increased risk	No			12
1035	10.1016/j.ijheh.2022.114029	Nyadanu	2022	Int J Hyg Environ Health	Oceania	Australia	Multicity	Arid	BWh	All	All	2000	2015	Non-extreme	Gridded data	UTCI	Central	Daily	Health/State service	Morbidity	19 Certain conditions originating in the perinatal period	Preterm births	Effect estimate	Family of Poisson models	Children	Increased risk	Non-significant	Yes	Increased risk	Non-significant	No			13
1036	10.1016/j.scitotenv.2022.155750	Nyadanu	2022	Sci Total Environ	Oceania	Australia	Multicity	Tropical, Arid, Temperate	Aw, BSh, BSk, BWh, BWk, Csa, Csb	All	All	2000	2015	Non-extreme	Gridded data	UTCI	Central	Daily	Health/State service	Morbidity	24 Factors influencing health status or contact with health services	Stillbirth	Effect estimate	Family of Poisson models	Children	Increased risk	Increased risk	Yes	Increased risk	Increased risk	No			13
1037	10.1016/j.envres.2022.113923	Requia	2022	Environ Res	South America	Brazil	Country	Tropical, Arid, Temperate	Af, Am, As, Aw, BSh, Cfb, Cwa	All	All	2001	2018	Non-extreme	Surface station	AT	Central	Daily	Health/State service	Morbidity	19 Certain conditions originating in the perinatal period	Low weight at birth	Effect estimate	Logistic regression	Children	Increased risk		Yes			No			14
1038	10.1016/j.scitotenv.2021.152020	Romaszko	2022	Sci Total Environ	Europe	Poland	Olsztyn	Continental	Dfb	All	All	2016	2019	Non-extreme	Surface station	UTCI	Extremes	Daily	Health/State service	Morbidity	05 Endocrine, nutritional or metabolic diseases	Urin acid	Significance level	Correlations and Comparisons of means	General population	Non-significant	Non-significant	Yes	Non-significant	Non-significant	Yes	Increased risk		8
1039	10.1016/j.uclim.2022.101184	Roshan	2022	Urban Clim	Asia	Iran	Tabriz	Arid	BSk	All	All	2007	2017	Non-extreme	Surface station	PET	Central	Daily	Hospital admissions	Morbidity	11 Diseases of the circulatory system	Cardiocasvular diseases	Correlation estimates	Linear regression	General population		Increased risk	No			No			11
1040	10.1016/j.jtherbio.2022.103379	Roshan	2022	J Therm Biol	Asia	Iran	Tabriz	Arid	BSk	All	All	2007	2017	Non-extreme	Surface station	PET	Central	Daily	Hospital admissions	Morbidity	11 Diseases of the circulatory system	Cardiocasvular diseases		Correlations and Comparisons of means	Adults		Increased risk	No			No			11
1041	10.1016/j.jtherbio.2022.103379	Roshan	2022	J Therm Biol	Asia	Iran	Tabriz	Arid	BSk	All	All	2007	2017	Non-extreme	Surface station	PMV	Central	Daily	Hospital admissions	Morbidity	11 Diseases of the circulatory system	Cardiocasvular diseases		Correlations and Comparisons of means	Adults		Increased risk	No			No			11
1042	10.1016/j.jtherbio.2022.103379	Roshan	2022	J Therm Biol	Asia	Iran	Tabriz	Arid	BSk	All	All	2007	2017	Non-extreme	Surface station	PT	Central	Daily	Hospital admissions	Morbidity	11 Diseases of the circulatory system	Cardiocasvular diseases		Correlations and Comparisons of means	Adults		Increased risk	No			No			11
1043	10.1001/jamanetworkopen.2022.39849	Skarha	2022	JAMA Network Open	North America	USA	Texas	Temperate	Cfa	Warm	May to October	2001	2019	Extreme	Gridded data	HI	Extremes	Daily	Statistical service	Mortality	All causes	All causes	Percentage of change	Logistic regression	Special populations (likely non-exposed to air-conditioning)	Increased risk		Yes			No			11
1044	10.1001/jamanetworkopen.2022.39849	Skarha	2022	JAMA Network Open	North America	USA	Texas	Temperate	Cfa	Warm	May to October	2001	2019	Extreme	Gridded data	HI	Extremes	Daily	Statistical service	Mortality	All causes	All causes	Percentage of change	Logistic regression	Special populations (likely exposed to air-conditioning)	Decreased risk		Yes			No			11
1045	10.26444/aaem/147064	Zhai	2022	Ann Agric Environ Med	Asia	People's Republic of China	Pingliang	Continental	Dwb	All	All	2014	2015	Non-extreme	Surface station	AT	Central	Daily	Hospital admissions	Morbidity	11 Diseases of the circulatory system	All cardiovascular disease	Effect estimate	Other	General population	Non-significant	Increased risk	Yes	Non-significant	Increased risk	Yes	Non-significant	Increased risk	12
1046	10.1007/s11356-021-17785-9	Zhai	2022	Environ Sci Pollut Res	Asia	People's Republic of China	Qingyang	Continental	Dwa	All	All	2014	2017	Non-extreme	Website data	AT		Daily	Hospital admissions	Morbidity	11 Diseases of the circulatory system	All cardiovascular disease	Effect estimate	Other	General population	Increased risk		Yes	Increased risk	Non-significant	Yes	Non-significant	Non-significant	14
1047	10.1016/j.envpol.2022.119101	Zhan	2022	Environ Pollut	Asia	People's Republic of China	Fujian	Temperate	Cfa	All	All	2010	2016	Non-extreme	Surface station	AT	Central	Daily	Study	Morbidity	08 Diseases of the nervous system	Hemorrhagic stroke	Effect estimate	Family of Poisson models	General population	Decreased risk	Non-significant	Yes	Decreased risk	Non-significant	No			12
1048	10.1016/j.envpol.2022.119101	Zhan	2022	Environ Pollut	Asia	People's Republic of China	Fujian	Temperate	Cfa	All	All	2010	2016	Non-extreme	Surface station	AT	Central	Daily	Study	Morbidity	08 Diseases of the nervous system	Stroke	Effect estimate	Family of Poisson models	General population	Increased risk	Non-significant	Yes	Increased risk	Non-significant	No			12
1049	10.1016/j.envpol.2022.119101	Zhan	2022	Environ Pollut	Asia	People's Republic of China	Fujian	Temperate	Cfa	All	All	2010	2016	Non-extreme	Surface station	AT	Central	Daily	Study	Morbidity	08 Diseases of the nervous system	All cerebrovascular diseases	Effect estimate	Family of Poisson models	General population	Increased risk	Non-significant	Yes	Increased risk	Non-significant	No			12
1050	10.1016/j.envpol.2022.119101	Zhan	2022	Environ Pollut	Asia	People's Republic of China	Fujian	Temperate	Cfa	All	All	2010	2016	Non-extreme	Surface station	AT	Central	Daily	Study	Morbidity	08 Diseases of the nervous system	Ischemic stroke	Effect estimate	Family of Poisson models	General population	Increased risk	Non-significant	Yes	Increased risk	Non-significant	No			12
1051	10.1016/j.envpol.2022.119101	Zhan	2022	Environ Pollut	Asia	People's Republic of China	Fujian	Temperate	Cfa	All	All	2010	2016	Non-extreme	Surface station	AT	Central	Daily	Study	Morbidity	11 Diseases of the circulatory system	Ischemic heart disease	Effect estimate	Family of Poisson models	General population	Increased risk	Non-significant	Yes	Increased risk	Non-significant	No			12
1052	10.1016/j.envpol.2022.119101	Zhan	2022	Environ Pollut	Asia	People's Republic of China	Fujian	Temperate	Cfa	All	All	2010	2016	Non-extreme	Surface station	AT	Central	Daily	Study	Morbidity	11 Diseases of the circulatory system	Hypertension	Effect estimate	Family of Poisson models	General population		Non-significant	Yes		Non-significant	No			12
1053	10.1016/j.envpol.2022.119101	Zhan	2022	Environ Pollut	Asia	People's Republic of China	Fujian	Temperate	Cfa	All	All	2010	2016	Non-extreme	Surface station	AT	Central	Daily	Study	Morbidity	11 Diseases of the circulatory system	Ischemic heart disease	Effect estimate	Family of Poisson models	General population	Increased risk	Non-significant	Yes	Increased risk	Non-significant	No			12
1054	10.1016/j.envpol.2022.119101	Zhan	2022	Environ Pollut	Asia	People's Republic of China	Fujian	Temperate	Cfa	All	All	2010	2016	Non-extreme	Surface station	AT	Central	Daily	Study	Morbidity	11 Diseases of the circulatory system	Arrhythmia	Effect estimate	Family of Poisson models	General population	Increased risk	Non-significant	Yes	Increased risk	Non-significant	No			12
1055	10.1016/j.envpol.2022.119101	Zhan	2022	Environ Pollut	Asia	People's Republic of China	Fujian	Temperate	Cfa	All	All	2010	2016	Non-extreme	Surface station	AT	Central	Daily	Study	Morbidity	11 Diseases of the circulatory system	Ischemic heart disease	Effect estimate	Family of Poisson models	General population	Increased risk	Non-significant	Yes	Increased risk	Non-significant	No			12
1056	10.1016/j.envpol.2022.119101	Zhan	2022	Environ Pollut	Asia	People's Republic of China	Fujian	Temperate	Cfa	All	All	2010	2016	Non-extreme	Surface station	AT	Central	Daily	Study	Morbidity	11 Diseases of the circulatory system	Heart failure	Effect estimate	Family of Poisson models	General population	Increased risk	Non-significant	Yes	Increased risk	Non-significant	No			12
1057	10.1016/j.envpol.2022.119101	Zhan	2022	Environ Pollut	Asia	People's Republic of China	Fujian	Temperate	Cfa	All	All	2010	2016	Non-extreme	Surface station	AT	Central	Daily	Study	Morbidity	11 Diseases of the circulatory system	All cardiovascular disease	Effect estimate	Family of Poisson models	General population	Increased risk	Non-significant	Yes	Increased risk	Non-significant	No			12
1058	10.3389/fpubh.2022.835286	Zhang	2022	Frontiers Public Health	Asia	People's Republic of China	Wuhan	Temperate	Cfa	All	All	2017	2019	Non-extreme	Website data	AT	Central	Daily	Hospital admissions	Morbidity	Other Non categorized in one code	Osteoporotic fractures	Effect estimate	Family of Poisson models	General population	Non-significant	Increased risk	Yes	Non-significant	Increased risk	Yes	Non-significant	Non-significant	13
1059	10.1016/j.envres.2022.114116	Zhou	2022	Environ Res	Asia	People's Republic of China	Multiprovince	Temperate	Cfa	All	All	2015	2019	Non-extreme		AT	Central	Daily	Statistical service	Mortality	12 Diseases of the respiratory system	Asthma	Effect estimate	Other	General population	Increased risk	Increased risk	Yes			No			13
1060	10.1007/s10389-023-01887-4	Caglak	2023	J Public Health	Asia	Turkey	Amasya	Temperate	Csa	All	All	2017	2019	Non-extreme	Surface station	PET	Central	Monthly	Hospital admissions	Morbidity	12 Diseases of the respiratory system	All respiratory diseases	Correlation estimates	Linear regression	General population		Increased risk	No			No			10
1061	10.1016/j.envres.2022.114607	Carlson	2023	Environ Res	North America	USA	Boston	Temperate	Cfa	All	All	2005	2015	Non-extreme	Gridded data	HI	Central	Weekly	Hospital admissions	Morbidity	19 Certain conditions originating in the perinatal period	Being born small for gestational age (SGA)		Other	Children			No			No			13
1062	10.1016/j.envres.2022.114607	Carlson	2023	Environ Res	North America	USA	Boston	Temperate	Cfa	All	All	2005	2015	Non-extreme	Gridded data	HI	Central	Weekly	Hospital admissions	Morbidity	19 Certain conditions originating in the perinatal period	Low birth weight	Significance level	Other	Children			No			No			13
1063	10.1001/jamanetworkopen.2023.28380	Cloud	2023	JAMA Network Open	North America	USA	Louisiana	Temperate	Cfa	All	All	2015	2017	Extreme	Surface station	HI	Extremes	Daily	Other source	Morbidity	23 External causes of morbidity or mortality	suicide watch incidents	Effect estimate	Negative binomial regression	Special populations	Increased risk		No			No			11
1064	10.1016/j.envres.2023.115399	Gunasekara	2023	Environ Res	Asia	Sri Lanka	Country	Tropical	Af, Am, As	All	All	2016	2020	Non-extreme	Gridded data	HU	Central	Daily	Survey	Morbidity	16 Diseases of the genitourinary system	Renal injury	Correlation estimates	Correlations and Comparisons of means	Children	Non-significant	Non-significant	No			No			12
1065	10.1016/j.envres.2023.115399	Gunasekara	2023	Environ Res	Asia	Sri Lanka	Country	Tropical	Af, Am, As	All	All	2016	2020	Non-extreme	Gridded data	HI	Central	Daily	Survey	Morbidity	16 Diseases of the genitourinary system	Renal injury	Correlation estimates	Correlations and Comparisons of means	Children	Non-significant	Non-significant	No			No			12
1066	10.1016/j.envres.2023.115399	Gunasekara	2023	Environ Res	Asia	Sri Lanka	Country	Tropical	Af, Am, As	All	All	2016	2020	Non-extreme	Gridded data	WBGT	Central	Daily	Survey	Morbidity	16 Diseases of the genitourinary system	Renal injury	Correlation estimates	Correlations and Comparisons of means	Children	Non-significant	Non-significant	No			No			12
1067	10.1016/j.envres.2023.115399	Gunasekara	2023	Environ Res	Asia	Sri Lanka	Country	Tropical	Af, Am, As	All	All	2016	2020	Non-extreme	Gridded data	ET	Central	Daily	Survey	Morbidity	16 Diseases of the genitourinary system	Renal injury	Correlation estimates	Correlations and Comparisons of means	Children	Non-significant	Non-significant	No			No			12
1068	10.1289/EHP11363	Hahn	2023	Environ Health Persp	North America	USA	Alaska (Anchorage, Matanuska-SusitnaValley,andFairbanks	Continental	Dsc	Warm	June to August	2015	2019	Both	Surface station	HI	Extremes and Central	Daily	Emergency visits	Morbidity	08 Diseases of the nervous system	All cerebrovascular diseases	Effect estimate	Logistic regression	General population	Non-significant		Yes	Non-significant		Yes	Non-significant		12
1069	10.1289/EHP11363	Hahn	2023	Environ Health Persp	North America	USA	Alaska (Anchorage, Matanuska-SusitnaValley,andFairbanks	Continental	Dsc	Warm	June to August	2015	2019	Both	Surface station	HI	Extremes and Central	Daily	Emergency visits	Morbidity	11 Diseases of the circulatory system	Heart failure	Effect estimate	Logistic regression	General population	Non-significant		Yes	Non-significant		Yes	Non-significant		12
1070	10.1289/EHP11363	Hahn	2023	Environ Health Persp	North America	USA	Alaska (Anchorage, Matanuska-SusitnaValley,andFairbanks	Continental	Dsc	Warm	June to August	2015	2019	Both	Surface station	HI	Extremes and Central	Daily	Emergency visits	Morbidity	11 Diseases of the circulatory system	Ischemic heart disease	Effect estimate	Logistic regression	General population			Yes	Increased risk		Yes	Non-significant		12
1071	10.1289/EHP11363	Hahn	2023	Environ Health Persp	North America	USA	Alaska (Anchorage, Matanuska-SusitnaValley,andFairbanks	Continental	Dsc	Warm	June to August	2015	2019	Both	Surface station	HI	Extremes and Central	Daily	Emergency visits	Morbidity	11 Diseases of the circulatory system	Arrhythmia	Effect estimate	Logistic regression	General population	Non-significant		Yes	Non-significant		Yes	Non-significant		12
1072	10.1289/EHP11363	Hahn	2023	Environ Health Persp	North America	USA	Alaska (Anchorage, Matanuska-SusitnaValley,andFairbanks	Continental	Dsc	Warm	June to August	2015	2019	Both	Surface station	HI	Extremes and Central	Daily	Emergency visits	Morbidity	11 Diseases of the circulatory system	Myocardial Infraction	Effect estimate	Logistic regression	General population			Yes	Increased risk		Yes	Increased risk		12
1073	10.1289/EHP11363	Hahn	2023	Environ Health Persp	North America	USA	Alaska (Anchorage, Matanuska-SusitnaValley,andFairbanks	Continental	Dsc	Warm	June to August	2015	2019	Both	Surface station	HI	Extremes and Central	Daily	Emergency visits	Morbidity	12 Diseases of the respiratory system	Asthma	Effect estimate	Logistic regression	General population	Non-significant		Yes	Non-significant		Yes	Non-significant		12
1074	10.1289/EHP11363	Hahn	2023	Environ Health Persp	North America	USA	Alaska (Anchorage, Matanuska-SusitnaValley,andFairbanks	Continental	Dsc	Warm	June to August	2015	2019	Both	Surface station	HI	Extremes and Central	Daily	Emergency visits	Morbidity	12 Diseases of the respiratory system	Chronic obstructive pulmonary disease	Effect estimate	Logistic regression	General population	Non-significant		Yes	Non-significant		Yes	Non-significant		12
1075	10.1289/EHP11363	Hahn	2023	Environ Health Persp	North America	USA	Alaska (Anchorage, Matanuska-SusitnaValley,andFairbanks	Continental	Dsc	Warm	June to August	2015	2019	Both	Surface station	HI	Extremes and Central	Daily	Emergency visits	Morbidity	12 Diseases of the respiratory system	Bronchitis	Effect estimate	Logistic regression	General population	Non-significant		Yes	Non-significant		Yes	Non-significant		12
1076	10.1289/EHP11363	Hahn	2023	Environ Health Persp	North America	USA	Alaska (Anchorage, Matanuska-SusitnaValley,andFairbanks	Continental	Dsc	Warm	June to August	2015	2019	Both	Surface station	HI	Extremes and Central	Daily	Emergency visits	Morbidity	12 Diseases of the respiratory system	Pneumonia	Effect estimate	Logistic regression	General population	Non-significant		Yes	Non-significant		Yes	Non-significant		12
1077	10.1289/EHP11363	Hahn	2023	Environ Health Persp	North America	USA	Alaska (Anchorage, Matanuska-SusitnaValley,andFairbanks	Continental	Dsc	Warm	June to August	2015	2019	Both	Surface station	HI	Extremes and Central	Daily	Emergency visits	Morbidity	22 Injury, poisoning or certain other consequences of external causes	Heat illness	Effect estimate	Logistic regression	General population	Increased risk		Yes	Increased risk		Yes	Non-significant		12
1078	10.1016/j.envint.2023.107824	Jiao	2023	Environ Int	North America	USA	Southern California	Arid, Temperate	BSh, BSk, Csa, Csb	Warm	May to September	2008	2018	Extreme	In-situ measurements	HI	Extremes	Daily	Hospital admissions	Morbidity	19 Certain conditions originating in the perinatal period	Premature rupture of membranes	Effect estimate	Other models	Pregancy	Increased risk		Yes			No			14
1079	10.3390/ijerph20043229	Jin	2023	Int J Environ Res Public Health	Asia	People's Republic of China	China	Arid, Temperate, Continental	BSk, Cwa, Dwb, Dwc	All	All	2011	2018	Non-extreme	Other	AT			Survey	Morbidity	06 Mental, behavioural or neurodevelopmental disorders	Depressive symptoms	Effect estimate	Other models	Adults	Increased risk	Increased risk	No			Yes	Increased risk	Increased risk	13
1080	10.1007/s00484-023-02565-6	Jingesi	2023	Int J Biometeorol	Asia	People's Republic of China	Shenzhen	Temperate	Cwa	All	All	2013	2018	Non-extreme	Gridded data	UTCI	Central	Daily	Health/State service	Mortality	08 Diseases of the nervous system	All cerebrovascular diseases	Effect estimate	Family of Poisson models	General population	Increased risk	Non-significant	Yes	Increased risk	Increased risk	No			13
1081	10.1007/s00484-023-02565-6	Jingesi	2023	Int J Biometeorol	Asia	People's Republic of China	Shenzhen	Temperate	Cwa	All	All	2013	2018	Non-extreme	Gridded data	UTCI	Central	Daily	Health/State service	Mortality	11 Diseases of the circulatory system	Hypertension	Effect estimate	Family of Poisson models	General population	Increased risk	Increased risk	Yes	Increased risk	Increased risk	No			13
1082	10.1007/s00484-023-02565-6	Jingesi	2023	Int J Biometeorol	Asia	People's Republic of China	Shenzhen	Temperate	Cwa	All	All	2013	2018	Non-extreme	Gridded data	UTCI	Central	Daily	Health/State service	Mortality	11 Diseases of the circulatory system	Ischemic heart disease	Effect estimate	Family of Poisson models	General population	Increased risk	Non-significant	Yes	Increased risk	Increased risk	No			13
1083	10.1007/s00484-023-02565-6	Jingesi	2023	Int J Biometeorol	Asia	People's Republic of China	Shenzhen	Temperate	Cwa	All	All	2013	2018	Non-extreme	Gridded data	UTCI	Central	Daily	Health/State service	Mortality	11 Diseases of the circulatory system	Cardiocasvular diseases	Effect estimate	Family of Poisson models	General population	Increased risk	Non-significant	Yes	Increased risk	Increased risk	No			13
1084	10.1289/EHP12080	Kivimäki	2023	Environ Health Persp	Europe	Finland	Helsinki,Espoo,Tampere,Vantaa,Oulu,andTurku	Continental	Dfb, Dfc	Warm	May to September	2000	2018	Non-extreme	Surface station	HI	Central	Average cumulative 7-d	Study	Mortality	02 Neoplasms	Cancer	Effect estimate	Family of Poisson models	General population			Yes	Non-significant		No			12
1085	10.1289/EHP12080	Kivimäki	2023	Environ Health Persp	Europe	Finland	Helsinki,Espoo,Tampere,Vantaa,Oulu,andTurku	Continental	Dfb, Dfc	Warm	May to September	2000	2018	Non-extreme	Surface station	HI	Central	Average cumulative 7-d	Study	Mortality	11 Diseases of the circulatory system	Cardiocasvular diseases	Effect estimate	Family of Poisson models	General population			Yes	Increased risk		No			12
1086	10.1289/EHP12080	Kivimäki	2023	Environ Health Persp	Europe	Finland	Helsinki,Espoo,Tampere,Vantaa,Oulu,andTurku	Continental	Dfb, Dfc	Warm	May to September	2000	2018	Non-extreme	Surface station	HI	Central	Average cumulative 7-d	Study	Mortality	23 External causes of morbidity or mortality	External causes	Effect estimate	Family of Poisson models	General population			Yes	Non-significant		No			12
1087	10.1289/EHP12080	Kivimäki	2023	Environ Health Persp	Europe	Finland	Helsinki,Espoo,Tampere,Vantaa,Oulu,andTurku	Continental	Dfb, Dfc	Warm	May to September	2000	2018	Non-extreme	Surface station	HI	Central	Average cumulative 7-d	Study	Mortality	All causes	All causes	Effect estimate	Family of Poisson models	General population			Yes	Increased risk		No			12
1088	10.1289/EHP12080	Kivimäki	2023	Environ Health Persp	Europe	Finland	Helsinki,Espoo,Tampere,Vantaa,Oulu,andTurku	Continental	Dfb, Dfc	Warm	May to September	2000	2018	Non-extreme	Surface station	HI	Central	Average cumulative 7-d	Study	Mortality	Other Non categorized in one code	Other causes	Effect estimate	Family of Poisson models	General population			Yes	Non-significant		No			12
[truncated: 56 more rows]

## Sheet: TableS2
Table S2: Quality assessment of the articles included in the systematic review
				1=Yes	0=No
[truncated: 312 more rows]
